# Supplementary material for: Parallel comparison of T cell and B cell subpopulations of adenoid hypertrophy and tonsil hypertrophy of children
Source: Nat Commun. 2025 Apr 14;16:3516. doi: 10.1038/s41467-025-58094-w (PMC11997228; doi:10.1038/s41467-025-58094-w)
Supplement: Supplementary file 4 — Source Data [file 41467_2025_58094_MOESM4_ESM.xlsx]

## Sheet: Fig.1b,c,d,f; Sfig. 1a,c-j
Patient_number	AH_grade	TH_grade	Age(years)	Age(days)	BMI	Gender	White blood cell number	Lymphocyte ratio	Monocyte ratio	Neutrophil ratio	Lymphocyte number	Monocyte number	Neutrophils number
1	III	NA/I	5	2479	14	Male	11.54	0.404	0.047	0.518	4.66	0.54	5.99
2	IV	III	6	2502	20.47	Male	7.01	0.469	0.053	0.459	3.29	0.37	3.22
3	III	III	7	2765	24.84	Male	10.28	0.354	0.037	0.589	3.64	0.38	6.05
4	IV	III	7	2885	15.86	Female	10.06	0.281	0.051	0.651	2.83	0.51	6.55
5	IV	IV	4	2306	16.72	Male	6.35	0.553	0.066	0.354	3.51	0.42	2.25
6	IV	III	5	2017	17.13	Male	5.97	0.447	0.173	0.359	2.67	1.03	2.14
7	III	III	4	1604	15	Female	7.87	0.402	0.052	0.535	3.16	0.41	4.21
8	IV	III	5	1957	14.88	Male	7.89	0.393	0.075	0.506	3.1	0.59	3.99
9	IV	IV	3	1221	16.29	Female	5.77	0.575	0.066	0.331	3.32	0.38	1.91
10	III	III	4	1844	14.46	Male	10.43	0.324	0.053	0.612	3.38	0.55	6.39
11	I	IV	4	2210	23.38	Male	8.08	0.449	0.058	0.48	3.63	0.47	3.87
12	IV	III	4	2018	15.88	Male	9.1	0.345	0.058	0.575	3.14	0.53	5.23
13	III	III	9	3645	15.55	Male	5.67	0.356	0.074	0.54	2.02	0.42	3.06
14	II	III	4	1940	14.61	Male	5.72	0.427	0.061	0.483	2.44	0.35	2.76
15	III	III	8	3694	13.89	Male	6	0.26	0.04	0.692	1.56	0.24	4.15
16	III	IV	6	2304	13.89	Male	7.98	0.558	0.049	0.363	4.45	0.39	2.9
17	III	III	5	2371	15.45	Female	9.03	0.405	0.029	0.544	3.66	0.26	4.91
18	IV	III	2	1018	16.41	Male	7.61	0.65	0.047	0.282	4.95	0.36	2.14
19	IV	IV	5	2665	15.34	Female	7.05	0.325	0.06	0.592	2.29	0.42	4.18
20	IV	III	4	2300	16.32	Male	8.58	0.519	0.062	0.38	4.45	0.53	3.26
21	IV	IV	3	1995	15.87	Male	13.03	0.377	0.068	0.52	4.91	0.88	6.79
22	II	NA/I	5	2359	14.88	Male	5.37	0.561	0.058	0.361	3.01	0.31	1.94
23	III	IV	8	3430	18.37	Male	6.56	0.364	0.043	0.54	2.39	0.28	3.54
24	IV	III	7	3251	25.24	Female	7.36	0.281	0.035	0.665	2.07	0.26	4.89
25	III	III	7	2861	16.91	Female	8.78	0.568	0.04	0.376	4.99	0.35	3.3
26	IV	III	6	2880	15.55	Male	5.95	0.491	0.059	0.43	2.92	0.35	2.56
27	III	III	4	1952	16.88	Female	7.81	0.535	0.041	0.378	4.18	0.32	2.95
28	III	III	3	1983	16.72	Male	9.69	0.437	0.051	0.468	4.23	0.49	4.54
29	III	III	9	3909	21.94	Male	8.25	0.328	0.072	0.578	2.71	0.59	4.77
30	IV	III	4	2072	12.74	Female	6.58	0.564	0.065	0.348	3.71	0.43	2.29
31	IV	III	6	2844	13.65	Male	10.14	0.39	0.06	0.52	3.99	0.61	5.22
32	IV	III	4	2144	15.29	Male	4.9	0.61	0.04	0.34	2.98	0.2	1.65
33	III	III	5	2245	17.36	Male	5.77	0.59	0.04	0.35	3.42	0.24	2.01
34	IV	IV	5	1867	14.37	Male	7.59	0.43	0.05	0.47	3.26	0.34	3.59
35	IV	III	4	1862	16.12	Female	7.16	0.55	0.04	0.35	3.9	0.3	2.53
36	IV	III	4	2384	14.88	Male	8.66	0.24	0.05	0.71	2.08	0.44	6.11
37	III	III	9	3861	17.6	Female	6.34	0.37	0.04	0.55	2.35	0.22	3.49
38	III	III	4	2426	15.39	Female	5.91	0.68	0.05	0.24	4	0.27	1.4
39	IV	III	3	1257	19.22	Male	7.05	0.42	0.05	0.5	2.93	0.37	3.51
40	IV	III	4	2168	15.99	Female	8.77	0.51	0.049	0.431	4.47	0.43	3.78
41	IV	III	5	2605	13.98	Male	7.04	0.45	0.05	0.48	3.17	0.38	3.36
42	III	III	7	2927	19.41	Male	9.27	0.458	0.055	0.471	4.25	0.51	4.36
43	III	III	4	2330	16.5	Male	8.42	0.534	0.082	0.367	4.5	0.69	3.09
44	IV	III	3	1179	15.7	Male	5.26	0.555	0.084	0.338	2.92	0.44	1.78
45	III	III	5	2713	13.8	Female	7.46	0.566	0.05	0.363	4.22	0.37	2.71
46	III	IV	5	2311	15.07	Male	7.48	0.504	0.053	0.413	3.77	0.4	3.09
47	IV	III	4	1580	13.16	Male	6.17	0.44	0.06	0.48	2.69	0.34	2.96
48	III	IV	3	1521	15.19	Female	7.68	0.5	0.04	0.45	3.87	0.34	3.43
49	III	III	4	1538	15.35	Male	7.24	0.5	0.06	0.41	3.61	0.43	2.97
50	IV	III	4	2132	14.24	Male	8.49	0.256	0.064	0.667	2.17	0.54	5.67
51	IV	IV	3	1857	14.52	Male	9.21	0.46	0.05	0.48	4.22	0.43	4.46
52	III	III	6	3114	20.45	Male	6.66	0.45	0.06	0.48	3.01	0.37	3.2
53	III	NA/I	4	1964	13.72	Female	8.58	0.524	0.066	0.4	4.5	0.57	3.43
54	IV	IV	4	1670	15.88	Male	8.68	0.465	0.062	0.448	4.04	0.54	3.89
55	III	III	7	3389	21.09	Male	7.49	0.48	0.05	0.45	3.62	0.36	3.35
56	IV	IV	3	1845	22.71	Male	9.03	0.248	0.048	0.641	2.24	0.43	5.79
57	IV	NA/I	4	1772	14.74	Male	5.56	0.69	0.03	0.27	3.84	0.15	1.51
58	IV	NA/I	3	1767	15.19	Male	9.2	0.5	0.051	0.433	4.6	0.47	3.98
59	III	IV	4	2204	13.64	Female	7.95	0.4	0.05	0.51	3.18	0.37	4.08
60	III	III	8	3328	15.56	Male	7.21	0.4	0.06	0.48	2.91	0.41	3.47
61	IV	IV	4	2210	15.27	Male	7.32	0.199	0.037	0.753	1.46	0.27	5.51
62	IV	III	3	1725	16.82	Male	7.9	0.45	0.06	0.48	3.53	0.47	3.79
63	IV	IV	5	2623	16.05	Male	8.31	0.28	0.07	0.63	2.33	0.56	5.25
64	IV	IV	9	3567	25.91	Male	8.81	0.31	0.08	0.6	2.74	0.68	5.24
65	III	III	5	2413	14.37	Female	5.84	0.33	0.04	0.61	1.94	0.22	3.56
66	IV	IV	5	2809	15.98	Male	8.79	0.496	0.06	0.423	4.36	0.53	3.72
67	IV	III	4	2036	13.61	Male	8.53	0.313	0.034	0.635	2.67	0.29	5.42
68	IV	IV	4	1868	13.55	Male	5.05	0.477	0.063	0.416	2.41	0.32	2.1
69	IV	IV	4	1760	19.83	Male	5.45	0.65	0.07	0.27	3.52	0.38	1.48
70	III	III	4	2066	13.35	Male	8	0.5	0.05	0.39	3.97	0.38	3.13
71	III	IV	4	1676	15.02	Male	6.66	0.38	0.05	0.56	2.52	0.33	3.71
72	III	IV	4	1934	12.76	Male	7.04	0.33	0.04	0.61	2.3	0.26	4.26
73	III	III	5	2143	13.71	Male	7.01	0.549	0.053	0.365	3.85	0.37	2.56
74	IV	III	8	3682	17.85	Male	6.33	0.588	0.038	0.349	3.72	0.24	2.21
75	IV	III	3	1695	13.54	Female	10.62	0.449	0.072	0.452	4.77	0.76	4.81
76	IV	NA/I	3	1371	16.67	Male	7.7	0.47	0.05	0.47	3.63	0.35	3.58
77	IV	NA/I	4	1538	13.88	Male	9.79	0.3	0.04	0.65	2.94	0.38	6.4
78	IV	III	5	1969	21.55	Male	8.68	0.56	0.05	0.36	4.88	0.45	3.15
79	IV	III	4	1970	14.46	Male	6.52	0.38	0.08	0.51	2.45	0.5	3.32
80	IV	IV	3	1743	23.06	Male	8.07	0.35	0.07	0.56	2.81	0.58	4.53
81	IV	III	4	2066	16.67	Female	8.87	0.46	0.05	0.49	4.05	0.43	4.31
82	IV	IV	4	2090	16.08	Female	8.51	0.362	0.083	0.534	3.08	0.71	4.54
83	IV	NA/I	5	1963	13.31	Female	9.34	0.48	0.04	0.47	4.46	0.39	4.38
84	IV	III	4	1922	14.32	Male	6.21	0.51	0.06	0.41	3.15	0.37	2.57
85	IV	IV	7	2975	15.61	Female	7.68	0.464	0.04	0.471	3.56	0.31	3.62
86	II	III	3	1797	14.06	Male	8.9	0.58	0.06	0.3	5.17	0.5	2.69
87	IV	IV	4	1604	15.29	Male	11.6	0.41	0.052	0.507	4.76	0.6	5.88
88	IV	III	4	1814	14.49	Male	7.62	0.445	0.062	0.467	3.39	0.47	3.56
89	IV	III	3	1953	17.03	Male	7.69	0.41	0.05	0.51	3.16	0.39	3.95
90	III	IV	5	2785	14.58	Male	6.68	0.48	0.05	0.34	3.17	0.34	2.3
91	IV	IV	4	1586	17.94	Male	9.86	0.294	0.057	0.634	2.9	0.56	6.25
92	III	III	3	2055	22.18	Male	6.06	0.58	0.06	0.32	3.54	0.39	1.94
93	IV	III	5	2263	17.51	Female	6.22	0.46	0.05	0.46	2.84	0.32	2.89
94	III	III	5	1873	21.63	Male	8.68	0.392	0.07	0.502	3.4	0.61	4.36
95	IV	NA/I	4	1862	19.37	Female	10.18	0.35	0.04	0.6	3.55	0.37	6.1
96	III	III	4	1670	14.24	Female	8.68	0.503	0.071	0.407	4.37	0.62	3.52
97	IV	NA/I	4	1784	13.15	Male	10.33	0.47	0.05	0.47	4.84	0.46	4.89
98	III	NA/I	4	2372	15.15	Female	6.13	0.61	0.06	0.3	3.76	0.38	1.81
99	III	III	5	2167	16.16	Male	8.37	0.25	0.05	0.68	2.12	0.45	5.7
100	IV	III	4	1772	15.35	Male	8.66	0.553	0.042	0.365	4.79	0.36	3.16
101	IV	NA/I	2	1252	17.58	Male	9.5	0.38	0.05	0.53	3.65	0.46	5.06
102	III	IV	3	1299	13.2	Male	6.49	0.5	0.05	0.42	3.23	0.32	2.71
103	IV	III	4	2180	14.24	Female	5.59	0.58	0.05	0.28	3.23	0.25	1.59
104	IV	III	5	2473	15.47	Female	8.65	0.597	0.052	0.328	5.16	0.45	2.84
105	IV	NA/I	2	1402	19.42	Male	4.59	0.45	0.05	0.42	2.08	0.24	1.91
106	IV	III	5	2491	14.83	Male	7.38	0.46	0.06	0.47	3.36	0.41	3.44
107	IV	IV	5	1969	15.09	Male	4.72	0.53	0.05	0.4	2.52	0.23	1.89
108	IV	IV	6	2784	12.64	Female	7.4	0.6	0.05	0.34	4.41	0.35	2.54
109	IV	IV	7	3215	19.93	Male	6.85	0.4	0.06	0.53	2.71	0.38	3.63
110	IV	NA/I	3	1611	15.26	Male	4.49	0.56	0.08	0.32	2.53	0.35	1.43
111	IV	III	5	2557	18.06	Female	7.63	0.58	0.04	0.37	4.39	0.27	2.84
112	IV	III	4	1838	14.8	Female	9.26	0.55	0.03	0.41	5.06	0.26	3.82
113	IV	III	5	1975	16.88	Female	4.23	0.565	0.061	0.35	2.39	0.26	1.48
114	III	III	5	2521	17.06	Male	11.41	0.57	0.05	0.38	6.49	0.55	4.28
115	II	NA/I	9	3489	16.88	Female	7.47	0.203	0.064	0.677	1.52	0.48	5.05
116	IV	III	5	2737	15.39	Male	7.85	0.4	0.05	0.52	3.13	0.36	4.05
117	III	III	3	1797	15.86	Female	6.33	0.58	0.05	0.35	3.65	0.29	2.21
118	III	III	4	2174	22.23	Male	11.62	0.24	0.05	0.68	2.77	0.56	7.92
119	III	III	3	1689	15.24	Female	7.92	0.58	0.04	0.36	4.57	0.34	2.86
120	IV	III	3	1191	14.8	Male	6.5	0.52	0.05	0.35	3.38	0.31	2.26
121	IV	III	5	2209	16.26	Male	6.48	0.47	0.05	0.47	3.01	0.33	3.02
122	II	III	4	2204	14	Female	10.89	0.489	0.045	0.422	5.32	0.49	4.61
123	III	III	10	3878	23.41	Male	10.2	0.43	0.09	0.48	4.33	0.89	4.93
124	III	IV	7	3473	14.73	Male	5.38	0.49	0.04	0.44	2.61	0.22	2.39
125	III	III	7	3215	16.64	Female	7.49	0.38	0.04	0.54	2.82	0.3	4.01
126	III	NA/I	4	2258	19.48	Male	5.98	0.34	0.06	0.59	2.04	0.33	3.5
127	III	IV	3	1503	13.41	Female	6.84	0.575	0.051	0.352	3.93	0.35	2.41
128	III	III	5	2551	12.86	Male	11.32	0.26	0.07	0.66	2.91	0.77	7.41
129	IV	III	4	2384	13.97	Male	6.8	0.46	0.07	0.46	3.11	0.46	3.1
130	III	IV	6	2298	19.06	Male	6.31	0.34	0.08	0.57	2.12	0.49	3.59
131	III	III	4	1856	14.16	Female	5.83	0.41	0.05	0.52	2.4	0.3	3.01
132	IV	NA/I	4	2354	13.61	Female	7.75	0.56	0.05	0.37	4.37	0.37	2.83
133	III	IV	5	2197	12.89	Male	5.85	0.47	0.04	0.46	2.77	0.25	2.7
134	III	IV	5	2575	13.4	Male	10.24	0.47	0.05	0.39	4.85	0.47	4.03
135	IV	IV	5	2629	14.54	Female	10.34	0.49	0.04	0.44	5.11	0.45	4.56
136	IV	NA/I	3	1965	12.78	Male	6.41	0.732	0.034	0.188	4.69	0.22	1.21
137	IV	III	8	3028	20.96	Male	7.59	0.35	0.04	0.57	2.68	0.3	4.36
138	III	IV	4	2330	15.39	Male	7.36	0.43	0.05	0.45	3.17	0.33	3.33
139	III	III	4	1712	14.06	Male	7.08	0.57	0.06	0.35	4.03	0.43	2.44
140	III	IV	4	2168	15.15	Female	6.4	0.58	0.045	0.351	3.71	0.29	2.25
141	III	III	4	2054	14.33	Female	6.04	0.56	0.04	0.38	3.39	0.26	2.32
142	III	III	4	1730	16.29	Female	6.06	0.55	0.06	0.37	3.33	0.36	2.21
143	I	III	4	1970	13.08	Female	7.43	0.59	0.06	0.34	4.37	0.42	2.49
144	III	IV	4	2120	16.78	Female	7.17	0.529	0.071	0.354	3.79	0.51	2.54
145	IV	III	4	2156	12.86	Female	9.19	0.581	0.047	0.346	5.34	0.43	3.18
146	III	III	7	2975	13.14	Female	7.57	0.41	0.08	0.48	3.11	0.63	3.66
147	IV	NA/I	2	868	18.5	Female	4.9	0.52	0.04	0.42	2.55	0.21	2.05
148	IV	IV	5	2725	20.14	Male	7.67	0.4	0.05	0.52	3.09	0.4	4
149	IV	IV	4	1910	22.44	Male	10.97	0.37	0.06	0.55	4.01	0.6	6
150	I	IV	6	2934	18.27	Female	5.56	0.34	0.04	0.6	1.91	0.23	3.34
151	III	III	7	3287	22.38	Male	6.92	0.36	0.06	0.55	2.52	0.44	3.77
152	III	III	5	2761	19.96	Male	6.38	0.36	0.06	0.56	2.31	0.36	3.59
153	IV	III	3	1413	13.42	Male	9.26	0.61	0.05	0.31	5.67	0.44	2.85
154	IV	NA/I	4	1586	14.61	Male	6.57	0.6	0.05	0.35	3.92	0.32	2.27
155	IV	III	5	2359	17.6	Male	8.52	0.44	0.05	0.46	3.77	0.44	3.89
156	III	III	5	2629	15.45	Male	5.88	0.5	0.06	0.37	2.96	0.36	2.16
157	III	III	4	2276	16.5	Male	6.74	0.46	0.06	0.44	3.09	0.4	2.97
158	III	III	4	2048	15.68	Male	4.88	0.58	0.05	0.34	2.82	0.26	1.67
159	III	III	4	1568	18.6	Male	6.86	0.51	0.06	0.42	3.49	0.41	2.87
160	IV	III	3	1293	20.4	Female	10.73	0.57	0.04	0.35	6.16	0.45	3.77
161	IV	III	5	2161	20.97	Male	6.44	0.49	0.06	0.41	3.16	0.36	2.61
162	III	NA/I	4	1958	13.79	Female	6.91	0.42	0.06	0.51	2.87	0.43	3.55
163	IV	IV	6	2676	18.07	Male	8.15	0.45	0.05	0.44	3.67	0.38	3.57
164	II	III	5	1987	14.88	Male	8.53	0.6	0.05	0.32	5.15	0.38	2.71
165	II	III	5	2239	18.75	Male	8.6	0.31	0.06	0.58	2.63	0.47	4.99
166	III	NA/I	3	1917	14.76	Male	8.85	0.531	0.044	0.34	4.7	0.39	3.01
167	III	III	6	2592	17.04	Male	9.85	0.509	0.05	0.373	5.01	0.49	3.68
168	IV	IV	4	1868	13.55	Male	5.15	0.67	0.05	0.25	3.45	0.27	1.26
169	III	III	4	1700	13.31	Female	6.72	0.59	0.05	0.34	3.96	0.32	2.27
170	II	III	9	3483	16.51	Male	6.75	0.44	0.04	0.4	2.99	0.29	2.7
171	III	IV	5	2425	16.48	Male	4.87	0.6	0.06	0.32	2.9	0.28	1.55
172	IV	III	6	2328	14.44	Male	8.35	0.384	0.047	0.533	3.21	0.39	4.45
173	III	IV	8	3502	16.94	Male	10.3	0.468	0.042	0.343	4.82	0.43	3.54
174	IV	IV	8	3640	12	Male	5.38	0.53	0.07	0.38	2.84	0.36	2.04
175	III	III	5	2035	18.26	Female	6.86	0.52	0.03	0.42	3.59	0.22	2.85
176	III	IV	5	2701	19.87	Male	8.53	0.474	0.055	0.442	4.04	0.47	3.77
177	IV	III	7	3437	13.97	Female	6.79	0.41	0.05	0.53	2.77	0.31	3.6
178	IV	IV	4	2102	14.58	Male	8.76	0.47	0.05	0.44	4.11	0.45	3.84
179	IV	III	2	1600	14.63	Female	7.63	0.69	0.04	0.26	5.29	0.27	1.96
180	IV	III	5	2779	21.3	Female	6.15	0.327	0.076	0.566	2.01	0.47	3.48
181	IV	NA/I	5	2365	14.14	Male	4.2	0.52	0.09	0.36	2.19	0.37	1.52
182	IV	IV	6	2706	20.29	Male	5.69	0.47	0.08	0.43	2.67	0.44	2.44
183	IV	III	3	1455	15	Male	6.27	0.62	0.05	0.31	3.86	0.34	1.92
184	IV	III	9	3531	26.3	Male	6.81	0.35	0.07	0.55	2.41	0.45	3.72
185	III	IV	6	2388	14.78	Male	5.04	0.54	0.06	0.35	2.74	0.28	1.78
186	III	III	3	1227	13.9	Female	8.94	0.35	0.06	0.57	3.11	0.55	5.06
187	III	III	4	2168	14.22	Male	8.96	0.47	0.06	0.45	4.17	0.55	4.06
188	IV	III	7	3341	15.92	Male	5.36	0.43	0.06	0.48	2.31	0.32	2.6
189	III	III	5	2203	16.71	Female	8.47	0.46	0.05	0.47	3.87	0.43	4.02
190	III	III	4	1574	15.99	Female	9.75	0.37	0.05	0.56	3.62	0.46	5.42
191	III	III	6	2484	25.06	Male	6.87	0.44	0.06	0.46	3.02	0.41	3.15
192	IV	III	4	2102	14.7	Female	7.28	0.55	0.06	0.38	4.02	0.42	2.78
193	III	III	6	2802	24.51	Female	5.79	0.63	0.03	0.33	3.63	0.18	1.92
194	IV	III	6	2568	14.31	Male	6.07	0.5	0.05	0.43	3.02	0.31	2.64
195	III	III	5	2245	15.35	Male	6.6	0.627	0.062	0.286	4.14	0.41	1.89
196	I	IV	6	2880	14.34	Male	4.9	0.492	0.049	0.439	2.41	0.24	2.15
197	II	III	9	3981	15.8	Male	6.34	0.662	0.058	0.227	4.2	0.37	1.43
198	IV	III	5	2731	13.75	Female	8.76	0.35	0.056	0.564	3.07	0.49	4.93
199	I	IV	5	2005	16.18	Female	9.75	0.408	0.064	0.501	3.98	0.62	4.89
200	IV	III	4	1778	16.26	Male	8.67	0.47	0.05	0.47	4.06	0.39	4.05
201	III	III	9	3423	20.3	Male	8.82	0.367	0.068	0.538	3.24	0.6	4.74
202	III	NA/I	4	1724	14.05	Female	10.62	0.482	0.038	0.432	5.12	0.4	4.59
203	IV	III	6	2640	18.8	Male	5.42	0.45	0.06	0.45	2.44	0.31	2.46
204	IV	III	8	3808	15.91	Female	5.54	0.49	0.06	0.41	2.69	0.34	2.29
205	IV	III	4	1754	14.92	Female	8.3	0.49	0.06	0.41	4.05	0.51	3.43
206	IV	III	5	2617	15.45	Male	10.19	0.298	0.052	0.637	3.04	0.53	6.49
207	IV	III	7	3131	20.32	Male	8.18	0.33	0.05	0.53	2.69	0.37	4.31
208	IV	NA/I	4	2312	14.57	Male	7.19	0.57	0.057	0.363	4.1	0.41	2.61
209	IV	III	7	3221	15.08	Male	6.27	0.44	0.04	0.5	2.77	0.26	3.1
210	IV	III	5	2317	12.85	Female	8.57	0.475	0.048	0.451	4.07	0.41	3.87
211	III	III	4	1670	18	Male	6.99	0.38	0.06	0.47	2.63	0.42	3.3
212	IV	III	6	2346	15.57	Male	8.74	0.42	0.05	0.5	3.68	0.43	4.32
213	III	III	4	2090	13.72	Female	5.03	0.56	0.05	0.35	2.83	0.27	1.78
214	IV	III	6	2646	18.15	Male	9.68	0.294	0.075	0.542	2.85	0.73	5.24
215	III	IV	4	2000	14.69	Male	7.29	0.54	0.05	0.4	3.92	0.37	2.94
216	IV	III	4	1502	16.58	Female	6.74	0.44	0.05	0.48	2.93	0.31	3.21
217	IV	III	5	2509	14.11	Female	6.63	0.43	0.05	0.48	2.86	0.31	3.21
218	IV	NA/I	4	2096	15.42	Female	5.94	0.45	0.05	0.48	2.66	0.27	2.84
219	III	III	9	3957	18.43	Male	6.16	0.4	0.07	0.47	2.48	0.4	2.88
220	II	IV	11	4345	26.88	Male	12.64	0.3	0.044	0.637	3.79	0.56	8.06
221	III	III	5	2035	14.34	Male	5.97	0.47	0.06	0.42	2.8	0.33	2.52
222	IV	NA/I	4	1694	13.89	Male	7.57	0.559	0.045	0.343	4.23	0.34	2.6
223	IV	NA/I	2	1126	15.68	Male	8.75	0.46	0.05	0.46	3.98	0.43	4.06
224	IV	IV	9	3345	16.91	Male	4.97	0.43	0.06	0.48	2.11	0.31	2.4
225	IV	III	4	1898	15.12	Male	8.68	0.32	0.05	0.62	2.79	0.42	5.34
226	IV	III	5	2275	16.64	Female	4.06	0.5	0.05	0.44	2.01	0.21	1.77
227	IV	NA/I	4	1826	17.53	Female	7.9	0.6	0.03	0.35	4.75	0.23	2.8
228	IV	III	7	3107	20.41	Male	7.17	0.32	0.06	0.59	2.26	0.45	4.2
229	IV	III	5	2527	20.01	Male	7.92	0.362	0.062	0.54	2.87	0.49	4.27
230	IV	III	4	2030	17.16	Male	8.06	0.37	0.05	0.56	2.94	0.41	4.48
231	IV	IV	6	2670	13.06	Male	7.51	0.4	0.06	0.53	2.97	0.45	3.95
232	III	III	4	2090	17.08	Male	11.47	0.366	0.056	0.444	4.2	0.64	5.09
233	IV	III	3	1467	13.94	Male	10.46	0.55	0.03	0.41	5.72	0.32	4.33
234	IV	IV	4	2126	13.84	Female	5.96	0.36	0.06	0.57	2.15	0.36	3.38
235	IV	III	2	892	17.53	Male	7.25	0.44	0.05	0.5	3.21	0.33	3.62
236	III	IV	8	3376	18.86	Male	7.02	0.51	0.06	0.42	3.56	0.41	2.95
237	IV	III	4	1922	16.72	Male	6.78	0.47	0.04	0.48	3.19	0.28	3.23
238	I	III	12	4758	21.72	Male	5.83	0.54	0.05	0.39	3.15	0.29	2.28
239	III	IV	13	5387	27.39	Male	6.25	0.3	0.05	0.63	1.89	0.33	3.91
240	III	III	4	2198	19.19	Female	6.27	0.74	0.05	0.2	4.64	0.32	1.28
241	II	IV	6	2784	17.15	Female	8.71	0.42	0.05	0.52	3.66	0.41	4.5
242	IV	III	4	2048	15.04	Female	9.85	0.243	0.05	0.691	2.39	0.49	6.81
243	IV	IV	4	2000	13.72	Female	7.6	0.55	0.06	0.37	4.21	0.44	2.78
244	III	III	4	1670	14.32	Male	6.84	0.57	0.06	0.34	3.9	0.38	2.34
245	IV	III	4	2336	16.76	Female	10.32	0.41	0.04	0.53	4.24	0.38	5.48
246	IV	III	6	2496	16.85	Male	4.01	0.48	0.03	0.43	1.94	0.13	1.71
247	III	III	5	2023	16.06	Female	6.69	0.4	0.06	0.51	2.7	0.38	3.42
248	IV	III	5	2161	17.02	Male	8	0.37	0.06	0.54	2.95	0.45	4.34
249	IV	III	3	1317	15.19	Male	7.24	0.44	0.05	0.5	3.2	0.33	3.6
250	IV	III	5	2305	18.47	Male	6.39	0.48	0.06	0.44	3.08	0.4	2.84
251	III	III	4	2240	18.85	Female	8.18	0.36	0.05	0.58	2.92	0.41	4.76
252	IV	III	4	1484	14.26	Male	8.3	0.384	0.043	0.51	3.19	0.36	4.22
253	IV	IV	5	2497	14.44	Male	11.63	0.39	0.06	0.54	4.54	0.66	6.23
254	IV	III	6	2862	15.58	Male	4.62	0.49	0.07	0.4	2.25	0.34	1.84
255	IV	NA/I	2	1156	16.66	Female	6.7	0.54	0.05	0.37	3.63	0.32	2.51
256	III	IV	5	2179	13.46	Female	5.56	0.47	0.04	0.47	2.63	0.23	2.63
257	IV	NA/I	2	1642	14.88	Female	6.08	0.5	0.04	0.43	3.03	0.26	2.62
258	III	NA/I	7	3557	15.2	Female	6.39	0.4	0.03	0.54	2.57	0.18	3.45
259	III	III	5	2149	13.28	Female	5.84	0.55	0.05	0.39	3.22	0.3	2.27
260	IV	IV	3	2079	15.81	Female	4.77	0.51	0.06	0.42	2.43	0.29	1.98
261	II	III	6	3036	21.1	Male	8.72	0.55	0.07	0.34	4.76	0.57	2.99
262	III	NA/I	4	1544	13.42	Male	7.31	0.49	0.04	0.46	3.59	0.26	3.37
263	II	IV	8	3130	18.43	Female	10.17	0.43	0.05	0.48	4.35	0.54	4.92
264	IV	NA/I	6	2406	14.24	Male	6.78	0.41	0.04	0.51	2.8	0.25	3.46
265	IV	III	4	2210	13.51	Male	8.9	0.563	0.066	0.346	5.01	0.59	3.07
266	IV	NA/I	4	1550	14.9	Male	6.24	0.558	0.048	0.373	3.48	0.3	2.33
267	IV	NA/I	4	1682	14.3	Male	10.24	0.476	0.045	0.451	4.87	0.46	4.62
268	III	NA/I	4	1460	13.71	Female	6.6	0.632	0.044	0.299	4.17	0.29	1.98
269	III	III	5	2413	16.42	Male	7.63	0.493	0.046	0.45	3.76	0.35	3.44
270	II	NA/I	3	1881	14.8	Female	7.2	0.546	0.047	0.382	3.93	0.34	2.75
271	IV	III	4	1856	15.19	Male	6.27	0.539	0.073	0.353	3.38	0.46	2.21
272	II	III	5	2149	13.23	Male	8.04	0.48	0.05	0.45	3.86	0.4	3.59
273	IV	IV	4	1682	16.8	Male	6.59	0.55	0.06	0.37	3.65	0.37	2.46
274	IV	III	5	1909	18.35	Male	8.76	0.258	0.079	0.633	2.26	0.69	5.54
275	IV	III	10	4334	17.65	Female	5.49	0.45	0.06	0.46	2.49	0.35	2.5
276	III	NA/I	4	2036	14.83	Male	8.01	0.61	0.05	0.31	4.92	0.41	2.45
277	III	III	4	2252	15	Female	6.4	0.35	0.06	0.58	2.25	0.37	3.7
278	IV	III	4	1616	13.31	Female	11.54	0.383	0.073	0.512	4.42	0.84	5.91
279	II	IV	6	2682	16.23	Male	7.04	0.41	0.04	0.52	2.9	0.3	3.69
280	III	III	4	1742	15.06	Female	7.55	0.43	0.06	0.42	3.27	0.44	3.17
281	IV	III	4	2204	14.61	Female	6.21	0.53	0.06	0.38	3.29	0.38	2.37
282	II	III	5	2371	20.83	Male	8.58	0.455	0.078	0.43	3.9	0.67	3.69
283	IV	III	6	2430	14.36	Male	5.82	0.34	0.05	0.59	1.96	0.31	3.41
284	IV	NA/I	2	1720	14.26	Female	7.46	0.528	0.066	0.363	3.94	0.49	2.71
285	IV	IV	5	2323	17.54	Female	6.24	0.59	0.07	0.33	3.66	0.41	2.08
286	III	III	4	1640	12.75	Female	6.29	0.46	0.05	0.48	2.89	0.31	3.01
287	III	III	3	1713	15.51	Female	10.21	0.297	0.046	0.634	3.03	0.47	6.48
288	II	III	12	4698	24.63	Male	6.35	0.45	0.06	0.48	2.84	0.38	3.03
289	IV	III	3	1299	15.08	Male	6.32	0.524	0.082	0.386	3.31	0.52	2.44
290	II	III	4	1610	15.08	Male	8.21	0.32	0.05	0.63	2.59	0.37	5.17
291	IV	III	4	2138	17.94	Male	5.34	0.34	0.07	0.57	1.81	0.39	3.02
292	IV	NA/I	4	1832	22.22	Female	7.24	0.38	0.07	0.53	2.73	0.49	3.83
293	IV	III	5	2059	17.39	Male	6.66	0.38	0.06	0.54	2.55	0.4	3.62
294	IV	III	5	2665	14.39	Male	4.79	0.48	0.08	0.43	2.28	0.36	2.08
295	III	III	4	1850	14.97	Female	9.51	0.59	0.04	0.37	5.62	0.33	3.49
296	IV	IV	4	1670	15.29	Female	4.75	0.36	0.08	0.53	1.7	0.39	2.53
297	III	IV	5	2287	22.51	Male	11.12	0.548	0.052	0.369	6.09	0.58	4.1
298	IV	IV	4	2342	13.61	Male	5.6	0.61	0.06	0.28	3.4	0.31	1.55
299	III	III	3	1353	16.6	Male	9.11	0.318	0.071	0.593	2.9	0.65	5.39
300	IV	III	4	1904	14.42	Female	8.85	0.51	0.05	0.41	4.55	0.46	3.64
301	IV	NA/I	4	1946	14.37	Male	6.22	0.416	0.061	0.487	2.59	0.38	3.03
302	IV	III	6	3072	24.8	Male	9.88	0.451	0.074	0.425	4.46	0.73	4.19
303	III	III	4	2138	13.98	Female	8.14	0.63	0.06	0.29	5.16	0.46	2.36
304	IV	IV	4	2180	18.26	Female	9.37	0.38	0.04	0.57	3.56	0.38	5.31
305	IV	III	4	1532	16.78	Male	5.66	0.394	0.074	0.484	2.23	0.42	2.74
306	III	III	4	1676	15.62	Male	7.97	0.48	0.04	0.45	3.83	0.34	3.59
307	III	III	2	976	16.84	Male	6.7	0.58	0.06	0.32	3.88	0.41	2.14
308	IV	III	6	2256	16.36	Male	7.81	0.33	0.07	0.48	2.6	0.51	3.77
309	IV	NA/I	3	1425	14.75	Female	7.02	0.53	0.06	0.39	3.69	0.4	2.74
310	IV	NA/I	5	1957	15.02	Male	6.77	0.52	0.06	0.4	3.51	0.37	2.72
311	III	IV	5	2569	20.83	Male	6.63	0.32	0.05	0.61	2.15	0.36	4.02
312	IV	NA/I	3	1395	13.02	Female	7.04	0.63	0.04	0.31	4.44	0.27	2.15
313	IV	III	4	1892	17.31	Male	9.71	0.5	0.05	0.41	4.83	0.51	3.98
314	III	III	5	2365	13.88	Male	7.73	0.28	0.04	0.65	2.17	0.3	5.03
315	IV	III	5	2179	18.31	Male	8.35	0.48	0.07	0.36	4.01	0.55	3
316	III	III	4	2462	15.43	Male	7.11	0.35	0.07	0.56	2.48	0.46	3.95
317	IV	III	4	1778	17.23	Male	7.86	0.46	0.06	0.46	3.65	0.43	3.65
318	III	III	5	2335	15.5	Female	6.65	0.6	0.05	0.34	3.97	0.32	2.24
319	IV	III	4	1670	12.81	Female	7.33	0.46	0.06	0.46	3.37	0.46	3.4
320	IV	IV	5	2485	14.35	Female	6.51	0.48	0.06	0.44	3.12	0.36	2.86
321	IV	III	4	1772	15.7	Male	8.56	0.513	0.061	0.391	4.39	0.52	3.35
322	IV	III	5	2707	14.11	Male	7.98	0.4	0.07	0.5	3.16	0.57	3.96
323	IV	III	4	2336	18.21	Male	8.41	0.457	0.049	0.434	3.84	0.41	3.66
324	IV	III	3	1275	14.97	Male	7.14	0.47	0.04	0.46	3.37	0.29	3.31
325	III	III	12	4866	21.08	Male	8.53	0.402	0.064	0.521	3.43	0.55	4.44
326	III	NA/I	7	3005	14.65	Male	7.67	0.44	0.04	0.49	3.39	0.32	3.75
327	IV	III	4	1976	19.5	Female	8.55	0.505	0.032	0.386	4.32	0.27	3.3
328	II	NA/I	4	1754	15.49	Male	11.97	0.42	0.064	0.503	5.03	0.77	6.02
329	III	III	3	1467	17.05	Female	8.89	0.63	0.05	0.3	5.58	0.43	2.67
330	IV	III	4	1508	14.57	Female	5.94	0.58	0.07	0.33	3.47	0.4	1.94
331	III	III	5	2473	21.16	Female	8.99	0.35	0.04	0.58	3.13	0.38	5.22
332	IV	III	4	1946	15.72	Male	9.06	0.44	0.05	0.5	4.02	0.41	4.52
333	IV	III	6	3198	19.17	Female	5.57	0.38	0.07	0.53	2.13	0.37	2.97
334	III	IV	7	3395	14.95	Male	6.18	0.58	0.05	0.36	3.59	0.3	2.25
335	IV	NA/I	4	1688	18.41	Male	9.87	0.27	0.04	0.63	2.7	0.41	6.26
336	III	NA/I	4	1952	18.6	Female	6.47	0.53	0.056	0.374	3.43	0.36	2.42
337	III	IV	11	4267	23.22	Male	6.86	0.445	0.071	0.458	3.05	0.49	3.14
338	III	III	4	1544	14.33	Female	6.43	0.644	0.059	0.288	4.14	0.38	1.85
339	IV	III	3	1911	21.77	Male	8.6	0.46	0.06	0.45	3.98	0.49	3.87
340	III	IV	5	2419	17.09	Male	5.22	0.45	0.06	0.45	2.37	0.33	2.37
341	III	III	4	2060	15.7	Male	8.52	0.515	0.029	0.427	4.39	0.25	3.64
342	IV	IV	4	1634	21.73	Male	8.42	0.38	0.06	0.52	3.21	0.54	4.36
343	IV	IV	4	1652	14.05	Female	8.33	0.594	0.054	0.338	4.95	0.45	2.81
344	IV	NA/I	3	1365	21.36	Male	7.73	0.41	0.05	0.54	3.15	0.38	4.14
345	III	IV	6	2994	20.4	Male	10.41	0.398	0.043	0.532	4.14	0.45	5.54
346	IV	III	4	2018	13.86	Female	10.42	0.44	0.05	0.49	4.62	0.55	5.09
347	IV	IV	2	1552	17.13	Male	11.88	0.527	0.051	0.368	6.26	0.6	4.38
348	III	NA/I	3	1875	14.99	Male	5.82	0.63	0.06	0.29	3.66	0.32	1.71
349	IV	III	5	2497	17.01	Female	10.45	0.471	0.041	0.476	4.92	0.43	4.98
350	III	III	6	2880	15.28	Female	5.53	0.47	0.05	0.46	2.62	0.28	2.52
351	IV	III	5	2635	15.31	Male	7.37	0.43	0.05	0.45	3.19	0.38	3.34
352	IV	III	4	1892	15.44	Male	5.76	0.62	0.05	0.29	3.57	0.29	1.66
353	IV	III	5	1867	17.14	Male	8.18	0.306	0.071	0.61	2.5	0.58	5
354	II	NA/I	3	1845	15.62	Male	3.92	0.46	0.08	0.43	1.81	0.32	1.69
355	III	III	5	2089	14.37	Male	6.06	0.487	0.046	0.442	2.95	0.28	2.68
356	IV	NA/I	3	1311	16.14	Female	9.65	0.207	0.05	0.729	2	0.48	7.03
357	III	III	9	3627	17.36	Male	5.72	0.47	0.08	0.45	2.66	0.43	2.58
358	IV	III	6	3102	14.58	Female	7.99	0.473	0.05	0.465	3.78	0.4	3.72
359	III	III	8	3250	22.83	Male	9.71	0.34	0.05	0.59	3.34	0.51	5.72
360	II	III	6	2226	13.31	Female	4.34	0.57	0.05	0.36	2.45	0.21	1.55
361	III	III	3	2013	15.55	Male	5.52	0.48	0.06	0.44	2.62	0.33	2.43
362	IV	III	6	2892	18.24	Male	4.82	0.517	0.052	0.355	2.49	0.25	1.71
363	IV	III	5	2005	15.66	Male	7.89	0.46	0.05	0.47	3.6	0.38	3.7
364	IV	III	3	1905	14.71	Male	6.24	0.64	0.05	0.28	3.98	0.34	1.71
365	IV	NA/I	3	1515	14.9	Female	7.36	0.355	0.053	0.579	2.61	0.39	4.26
366	IV	III	4	2390	14.14	Female	6	0.485	0.088	0.407	2.91	0.53	2.44
367	IV	III	4	1922	19.53	Male	7.75	0.53	0.07	0.33	4.14	0.53	2.54
368	IV	IV	5	2647	15.43	Male	6.31	0.46	0.07	0.41	2.89	0.45	2.59
369	IV	IV	4	1574	14.33	Female	8.9	0.55	0.05	0.39	4.89	0.44	3.42
370	IV	III	2	814	15.73	Male	7.21	0.474	0.05	0.425	3.42	0.36	3.06
371	III	IV	8	3646	18.06	Male	7.58	0.43	0.04	0.51	3.27	0.33	3.89
372	IV	IV	5	2047	14.32	Female	7.06	0.58	0.05	0.34	4.07	0.32	2.37
373	IV	IV	4	1832	15.12	Female	8.98	0.53	0.05	0.41	4.75	0.46	3.65
374	IV	III	4	2102	13.72	Male	7.17	0.35	0.07	0.5	2.52	0.52	3.57
375	II	III	4	2072	16.53	Female	5.89	0.62	0.05	0.31	3.65	0.3	1.82
376	III	III	2	850	14.88	Male	7.9	0.61	0.04	0.34	4.78	0.34	2.67
377	II	III	5	2605	17.54	Female	8.17	0.49	0.04	0.45	3.97	0.3	3.67
378	IV	IV	3	1863	15	Male	7.04	0.43	0.04	0.5	2.99	0.27	3.53
379	IV	III	4	2066	23.96	Female	7.68	0.33	0.05	0.6	2.51	0.35	4.6
380	III	NA/I	4	2012	14.46	Male	8.86	0.507	0.054	0.413	4.49	0.48	3.66
381	III	III	10	4154	27.53	Male	8.54	0.48	0.06	0.45	4.13	0.48	3.81
382	IV	III	3	1665	19.42	Male	7.62	0.55	0.05	0.37	4.17	0.4	2.78
383	III	NA/I	4	1880	15.87	Female	5.59	0.47	0.04	0.49	2.61	0.23	2.73
384	IV	III	3	1611	14.97	Female	7.44	0.598	0.047	0.337	4.45	0.35	2.5
385	III	III	5	2239	14.93	Male	7.07	0.591	0.038	0.344	4.18	0.27	2.43
386	III	III	3	1743	15.13	Male	8.83	0.46	0.04	0.47	4.08	0.35	4.15
387	IV	IV	6	2604	19.19	Male	6.73	0.52	0.04	0.38	3.48	0.29	2.55
388	III	III	5	2575	15.98	Male	5.66	0.59	0.04	0.35	3.32	0.22	1.98
389	III	III	4	2096	17.32	Male	7.72	0.484	0.051	0.442	3.74	0.39	3.41
390	IV	III	4	2222	15.98	Female	8.79	0.45	0.03	0.5	3.95	0.3	4.39
391	IV	IV	5	2191	21.86	Male	6.75	0.38	0.06	0.49	2.58	0.39	3.33
392	IV	III	7	2867	14.72	Female	6.89	0.34	0.07	0.58	2.35	0.48	3.99
393	III	IV	3	1917	16.16	Male	7.75	0.41	0.07	0.5	3.15	0.57	3.87
394	IV	NA/I	5	2365	15.39	Male	4.9	0.58	0.06	0.33	2.86	0.31	1.61
395	III	NA/I	3	1287	15.43	Male	5.01	0.61	0.04	0.34	3.05	0.21	1.7
396	IV	III	5	2539	13.08	Male	7.22	0.39	0.05	0.51	2.79	0.38	3.65
397	IV	III	9	3819	12.45	Female	5.93	0.47	0.05	0.47	2.78	0.31	2.79
398	II	III	4	1532	17.15	Male	8.08	0.563	0.052	0.366	4.55	0.42	2.95
399	IV	III	5	2641	14.58	Male	10.21	0.248	0.063	0.671	2.53	0.64	6.86
400	III	NA/I	5	2383	12.48	Female	4.92	0.54	0.04	0.4	2.67	0.21	1.95
401	III	III	6	2976	19.17	Female	4.99	0.49	0.04	0.44	2.45	0.2	2.21
402	I	IV	6	2622	15.28	Male	4.6	0.4	0.04	0.55	1.86	0.18	2.52
403	IV	III	3	1959	14.61	Male	6.66	0.577	0.066	0.323	3.84	0.44	2.16
404	III	IV	8	3640	18.11	Male	4.21	0.46	0.06	0.46	1.95	0.25	1.94
405	IV	IV	6	2652	19.53	Female	5.25	0.32	0.07	0.57	1.66	0.35	2.99
406	III	IV	7	2789	22.18	Female	9.62	0.42	0.04	0.52	4.08	0.41	4.97
407	IV	III	4	2186	15.86	Female	5.49	0.485	0.051	0.449	2.66	0.28	2.47
408	III	III	4	2120	16.18	Male	7.02	0.58	0.05	0.34	4.07	0.35	2.39
409	IV	III	3	1389	16.77	Female	8.24	0.57	0.04	0.38	4.71	0.3	3.12
410	III	III	11	4441	29.69	Male	10.56	0.276	0.047	0.657	2.91	0.5	6.94
411	II	III	8	3370	14.28	Male	5.64	0.55	0.04	0.39	3.11	0.22	2.22
412	III	IV	4	2300	16.23	Female	6.05	0.55	0.05	0.37	3.35	0.3	2.27
413	IV	III	5	2785	14.58	Male	5.03	0.549	0.046	0.385	2.76	0.23	1.94
414	III	III	5	2293	21.86	Male	6.77	0.4	0.04	0.53	2.69	0.3	3.56
415	IV	NA/I	4	2072	13.85	Female	7.23	0.55	0.068	0.325	3.98	0.49	2.35
416	IV	III	6	2538	19.75	Male	7.3	0.36	0.06	0.56	2.66	0.45	4.08
417	III	III	4	2282	16.69	Male	8.55	0.458	0.064	0.449	3.92	0.55	3.84
418	II	NA/I	4	2150	15.09	Male	6.45	0.69	0.04	0.24	4.43	0.25	1.54
419	II	NA/I	4	1952	18.59	Female	4.9	0.61	0.06	0.31	3	0.3	1.49
420	III	NA/I	5	1969	15.11	Male	4.11	0.64	0.04	0.3	2.62	0.18	1.25
421	IV	III	4	2018	15.37	Male	10.2	0.3	0.07	0.63	3.01	0.69	6.45
422	IV	III	3	1773	16.53	Female	8.7	0.46	0.03	0.49	4.03	0.3	4.26
423	III	IV	3	1281	18.78	Male	5.6	0.489	0.079	0.382	2.74	0.44	2.14
424	III	IV	6	2262	13.47	Female	5.65	0.488	0.048	0.435	2.76	0.27	2.46
425	IV	III	3	2127	15.07	Male	9.99	0.59	0.03	0.37	5.86	0.31	3.68
426	IV	IV	3	1695	14.85	Male	7.8	0.44	0.05	0.5	3.42	0.38	3.9
427	III	IV	5	2731	13.99	Male	4.76	0.44	0.05	0.48	2.07	0.25	2.3
428	IV	IV	5	2035	16.28	Female	5.89	0.49	0.04	0.45	2.86	0.21	2.66
429	I	III	11	4381	25.99	Female	7.35	0.4	0.05	0.53	2.95	0.36	3.87
430	I	III	4	1928	16.8	Male	6.11	0.51	0.04	0.42	3.13	0.25	2.53
431	IV	IV	4	1742	15	Female	7.68	0.55	0.04	0.4	4.21	0.3	3.07
432	IV	III	4	2246	17.7	Male	7.78	0.48	0.06	0.37	3.74	0.49	2.9
433	IV	III	3	1203	14.03	Male	11.89	0.48	0.06	0.45	5.67	0.7	5.34
434	IV	III	9	3705	15.47	Female	6.85	0.39	0.05	0.5	2.7	0.36	3.45
435	IV	III	4	2204	15.27	Female	5.19	0.65	0.04	0.31	3.35	0.21	1.58
436	III	IV	7	3257	22.96	Male	5.13	0.47	0.07	0.45	2.42	0.38	2.29
437	IV	III	6	2520	14.42	Male	9.75	0.275	0.049	0.663	2.68	0.48	6.46
438	IV	IV	4	2276	13.26	Male	8.46	0.54	0.04	0.4	4.53	0.35	3.33
439	II	III	9	4125	22.94	Male	7.96	0.394	0.05	0.545	3.14	0.4	4.33
440	IV	III	4	2240	17.91	Female	7.23	0.513	0.048	0.412	3.71	0.35	2.98
441	IV	III	3	1569	26.45	Female	9.62	0.292	0.052	0.623	2.81	0.5	5.99
442	IV	III	2	1360	14.2	Male	7.88	0.562	0.056	0.357	4.43	0.44	2.81
443	IV	NA/I	3	1437	12.49	Male	8.72	0.541	0.073	0.365	4.72	0.64	3.18
444	IV	NA/I	4	2300	14.83	Male	8.53	0.461	0.056	0.461	3.93	0.48	3.93
445	IV	III	10	4454	26.01	Male	9.97	0.311	0.045	0.624	3.1	0.45	6.22
446	IV	IV	7	3275	23.67	Male	8.86	0.398	0.045	0.491	3.53	0.4	4.34
447	I	III	6	2454	16.88	Male	6.47	0.621	0.042	0.317	4.02	0.27	2.05
448	IV	NA/I	4	2198	14.79	Male	9.12	0.554	0.054	0.345	5.05	0.49	3.15
449	IV	NA/I	2	1426	20.41	Male	7.28	0.655	0.043	0.288	4.77	0.31	2.1
450	IV	IV	3	1833	17.23	Female	4.95	0.422	0.081	0.485	2.09	0.4	2.4
451	IV	NA/I	4	1934	15.72	Female	7.72	0.47	0.05	0.46	3.65	0.4	3.57
452	IV	III	4	1934	15.42	Female	6.89	0.34	0.033	0.591	2.34	0.23	4.07
453	III	NA/I	4	1874	14.42	Male	5.93	0.462	0.061	0.452	2.74	0.36	2.68
454	IV	NA/I	3	2037	14.51	Female	9.31	0.552	0.041	0.396	5.14	0.38	3.69
455	III	III	3	1833	17.91	Male	6.77	0.516	0.043	0.397	3.49	0.29	2.69
456	III	III	5	2089	17.24	Male	4.99	0.471	0.046	0.469	2.35	0.23	2.34
457	III	NA/I	6	2412	15.88	Male	6.5	0.489	0.026	0.474	3.18	0.17	3.08
458	III	III	4	1886	13.62	Male	8.55	0.547	0.091	0.35	4.68	0.78	2.99
459	III	III	4	2120	13.7	Male	5.97	0.529	0.06	0.389	3.16	0.36	2.32
460	II	III	7	2675	14.63	Female	7.22	0.461	0.051	0.482	3.33	0.37	3.48
461	IV	III	3	1521	16.82	Male	7.82	0.52	0.045	0.421	4.07	0.35	3.29
462	IV	III	4	2138	14.19	Male	8.9	0.406	0.043	0.523	3.61	0.38	4.66
463	IV	III	6	2220	14.36	Female	6.31	0.365	0.038	0.568	2.3	0.24	3.59
464	II	IV	3	1779	15.74	Male	6.88	0.57	0.04	0.37	3.94	0.3	2.56
465	IV	III	2	1276	17.81	Male	6.66	0.438	0.065	0.48	2.92	0.43	3.2
466	IV	III	4	2180	14.1	Male	7.11	0.363	0.046	0.562	2.58	0.33	4
467	IV	IV	4	2048	14.62	Male	8.65	0.488	0.054	0.416	4.22	0.47	3.59
468	III	III	5	2725	16.46	Male	7.38	0.411	0.06	0.46	3.03	0.44	3.4
469	IV	III	3	1713	20.11	Male	6.24	0.455	0.05	0.481	2.84	0.31	3
470	II	III	4	1760	15.42	Female	8.52	0.471	0.027	0.475	4.01	0.23	4.05
471	IV	III	4	1850	14.67	Male	8.72	0.587	0.046	0.331	5.12	0.4	2.89
472	III	III	8	3424	20.25	Female	6.64	0.377	0.065	0.532	2.5	0.43	3.54
473	III	III	4	1736	15.28	Female	6.56	0.482	0.046	0.449	3.16	0.3	2.95
474	III	III	5	2497	14.11	Male	8.33	0.468	0.047	0.468	3.9	0.39	3.9
475	III	III	5	2425	14.78	Female	5.85	0.588	0.055	0.345	3.44	0.32	2.02
476	IV	III	3	1569	19.86	Male	8.66	0.447	0.043	0.48	3.87	0.37	4.16
477	III	III	5	2119	22.65	Male	7.88	0.324	0.043	0.619	2.55	0.34	4.88
478	IV	NA/I	2	970	17.3	Female	8.45	0.615	0.037	0.32	5.2	0.31	2.71
479	IV	III	6	2610	12	Female	5.97	0.513	0.06	0.409	3.06	0.36	2.44
480	II	IV	4	1472	17.15	Male	10.05	0.542	0.043	0.4	5.45	0.43	4.02
481	IV	NA/I	5	2719	15.69	Female	7.77	0.391	0.068	0.472	3.04	0.53	3.67
482	III	III	4	2216	14.79	Female	7.66	0.437	0.064	0.478	3.35	0.49	3.66
483	IV	III	4	2348	14.94	Male	7.77	0.539	0.04	0.371	4.19	0.31	2.88
484	III	III	8	2980	17.93	Male	7.03	0.459	0.055	0.431	3.23	0.39	3.02
485	I	III	7	2693	16.64	Female	8.13	0.413	0.05	0.504	3.36	0.41	4.09
486	I	III	9	3441	35.71	Male	8.8	0.468	0.067	0.436	4.12	0.59	3.83
487	IV	III	4	2396	14.06	Male	7.53	0.514	0.049	0.426	3.87	0.37	3.21
488	IV	III	6	2508	22.83	Female	9.25	0.404	0.043	0.54	3.74	0.4	4.99
489	IV	III	4	1604	14.72	Male	7.31	0.487	0.053	0.445	3.56	0.39	3.25
490	III	III	5	2551	19.53	Female	7.84	0.457	0.041	0.427	3.58	0.32	3.35
491	IV	III	5	2011	14.86	Female	6.65	0.445	0.054	0.478	2.96	0.36	3.18
492	IV	IV	4	1532	13.63	Female	9.29	0.326	0.047	0.595	3.03	0.44	5.52
493	III	III	3	1479	17.73	Female	5.6	0.539	0.052	0.388	3.02	0.29	2.17
494	IV	III	4	1526	16.33	Female	7.11	0.373	0.077	0.524	2.65	0.55	3.73
495	III	III	7	3497	28.27	Male	6.93	0.374	0.048	0.568	2.59	0.33	3.94
496	IV	III	4	2030	16.64	Female	6.27	0.49	0.056	0.44	3.07	0.35	2.76
497	III	III	6	2550	19.52	Female	7.78	0.436	0.076	0.453	3.39	0.59	3.53
498	IV	III	3	1971	13.72	Female	7.84	0.541	0.045	0.395	4.24	0.35	3.1
499	IV	III	4	1832	17.7	Male	7.48	0.632	0.051	0.295	4.73	0.38	2.21
500	IV	III	4	2162	15.21	Male	6.67	0.372	0.043	0.569	2.48	0.29	3.79
501	IV	III	4	1796	15.44	Male	10	0.537	0.039	0.405	5.37	0.39	4.05
502	III	III	5	1945	15	Male	9.44	0.426	0.034	0.528	4.02	0.32	4.98
503	I	III	4	2342	13.55	Female	7.4	0.286	0.074	0.633	2.12	0.55	4.68
504	IV	III	6	2862	15.26	Female	6.54	0.486	0.035	0.442	3.18	0.23	2.89
505	IV	III	6	2562	17.01	Male	6.24	0.497	0.066	0.353	3.1	0.41	2.21
506	IV	NA/I	4	1934	16.55	Female	4.12	0.575	0.041	0.372	2.37	0.17	1.53
507	III	III	3	1383	16.94	Male	10.94	0.507	0.059	0.423	5.55	0.65	4.62
508	I	III	6	2760	20.16	Male	6.2	0.497	0.04	0.436	3.08	0.25	2.7
509	IV	III	4	2144	15.29	Male	6.3	0.371	0.041	0.541	2.34	0.26	3.4
510	IV	III	5	1981	16.95	Female	7.39	0.461	0.051	0.461	3.41	0.38	3.4
511	III	III	6	2562	15.08	Male	6.17	0.509	0.055	0.42	3.14	0.34	2.59
512	IV	III	3	1755	14.6	Male	9.94	0.566	0.054	0.339	5.63	0.54	3.36
513	II	III	9	4191	17.33	Female	5.42	0.482	0.033	0.454	2.61	0.18	2.46
514	IV	III	5	2395	15.12	Female	8.22	0.24	0.051	0.683	1.97	0.42	5.62
515	IV	III	4	2300	16.29	Male	7.54	0.541	0.058	0.365	4.08	0.44	2.75
516	IV	III	5	2797	21.19	Male	8.15	0.405	0.049	0.474	3.3	0.4	3.87
517	II	III	5	2089	13.88	Female	5.39	0.391	0.045	0.551	2.11	0.24	2.97
518	III	NA/I	6	2508	15.12	Female	7.25	0.526	0.048	0.409	3.81	0.35	2.97
519	IV	III	3	1635	18.69	Male	8.24	0.459	0.056	0.46	3.78	0.46	3.8
520	IV	III	4	2138	15.35	Female	8.84	0.515	0.052	0.414	4.55	0.46	3.67
521	III	III	5	2209	18.34	Female	5.67	0.406	0.058	0.517	2.3	0.33	2.93
522	III	NA/I	8	3256	24.11	Male	10.48	0.446	0.047	0.489	4.67	0.49	5.13
523	III	III	7	2999	19.2	Female	7.89	0.461	0.046	0.459	3.64	0.36	3.62
524	II	III	4	1958	16.64	Male	9.25	0.335	0.049	0.592	3.1	0.45	5.48
525	IV	III	4	1514	14.88	Male	9.66	0.307	0.032	0.638	2.97	0.31	6.16
526	IV	III	3	2127	14.79	Female	11.07	0.395	0.037	0.533	4.37	0.41	5.9
527	III	III	5	2293	16.64	Male	6.8	0.456	0.051	0.473	3.1	0.35	3.21
528	IV	III	3	1317	13.2	Male	7.75	0.494	0.041	0.425	3.83	0.32	3.29
529	IV	III	3	1635	15.38	Male	9.9	0.358	0.062	0.56	3.54	0.61	5.55
530	IV	III	4	2114	16.45	Male	6.44	0.478	0.056	0.427	3.08	0.36	2.75
531	III	III	6	2964	18.46	Female	6.03	0.362	0.045	0.58	2.18	0.27	3.5
532	III	IV	5	2515	17.65	Male	10.34	0.469	0.051	0.444	4.85	0.53	4.59
533	I	III	5	1915	21.55	Male	5.46	0.495	0.059	0.421	2.7	0.32	2.3
534	IV	III	8	3640	21.95	Female	9.85	0.38	0.032	0.57	3.74	0.32	5.61
535	III	III	7	3317	20.83	Male	6.56	0.392	0.044	0.541	2.57	0.29	3.55
536	IV	III	3	1683	13.97	Female	9.59	0.412	0.055	0.493	3.95	0.53	4.72
537	IV	IV	4	1610	17.75	Male	8.19	0.593	0.061	0.319	4.86	0.5	2.61
538	IV	III	5	1933	14.78	Female	5.43	0.51	0.055	0.417	2.77	0.3	2.26
539	IV	IV	5	2125	15.2	Male	6.29	0.437	0.059	0.49	2.75	0.37	3.08
540	II	III	5	2227	17.01	Female	6.36	0.511	0.044	0.436	3.25	0.28	2.77
541	II	NA/I	6	2886	20.98	Female	6.8	0.516	0.063	0.39	3.51	0.43	2.65
542	II	III	8	3250	21.12	Female	4.47	0.443	0.072	0.465	1.98	0.32	2.08
543	I	III	8	3592	23.37	Male	7.11	0.363	0.058	0.562	2.58	0.41	4
544	IV	III	3	2055	13.46	Female	5.43	0.593	0.061	0.309	3.22	0.33	1.68
545	III	III	8	3154	16.19	Male	8.43	0.343	0.04	0.597	2.89	0.34	5.03
546	III	III	12	4728	15.05	Male	5.87	0.434	0.049	0.442	2.55	0.29	2.59
547	IV	III	4	1934	14.5	Female	5.67	0.534	0.055	0.372	3.03	0.31	2.11
548	III	IV	4	1784	16.46	Male	4.15	0.422	0.058	0.472	1.75	0.24	1.96
549	I	III	6	2922	14.85	Female	5.55	0.499	0.061	0.4	2.77	0.34	2.22
550	III	IV	11	4909	15.63	Male	9.15	0.431	0.038	0.511	3.94	0.35	4.68
551	III	NA/I	4	2012	14.69	Female	7.46	0.476	0.029	0.454	3.55	0.22	3.38
552	IV	III	3	1545	14.32	Female	7.59	0.494	0.058	0.398	3.75	0.44	3.02
553	I	III	6	2292	18.07	Female	6.96	0.333	0.056	0.569	2.32	0.39	3.96
554	III	III	8	3490	19.19	Male	5.87	0.486	0.058	0.434	2.85	0.34	2.55
555	III	III	7	3233	21.32	Female	9.36	0.379	0.068	0.544	3.55	0.64	5.08
556	II	III	5	2497	15.91	Female	6.22	0.495	0.05	0.429	3.08	0.31	2.67
557	IV	NA/I	2	1330	12.71	Male	10.4	0.552	0.051	0.363	5.74	0.53	3.78
558	III	III	5	2017	15.34	Female	7.32	0.332	0.06	0.572	2.43	0.44	4.19
559	II	III	4	1712	14.06	Male	7.57	0.404	0.038	0.52	3.06	0.29	3.93
560	II	IV	8	3250	22.14	Male	6.17	0.408	0.058	0.516	2.52	0.36	3.18
561	IV	IV	5	2455	22.22	Male	9.69	0.388	0.063	0.511	3.76	0.61	4.95
562	IV	IV	4	2030	16.33	Male	9.06	0.427	0.047	0.506	3.87	0.43	4.58
563	I	III	5	2611	16.03	Female	6.81	0.551	0.059	0.375	3.75	0.4	2.56
564	IV	III	2	826	14.34	Male	7.95	0.455	0.057	0.438	3.62	0.45	3.49
565	IV	IV	4	2300	16.86	Female	8.78	0.459	0.066	0.451	4.03	0.58	3.96
566	IV	III	6	2388	17.85	Female	7.13	0.504	0.049	0.423	3.59	0.35	3.02
567	III	IV	13	5585	27.32	Male	7.75	0.258	0.053	0.667	2	0.41	5.17
568	III	IV	6	3036	16.32	Male	7.1	0.304	0.038	0.644	2.16	0.27	4.57
569	III	IV	6	2664	16.07	Female	6.98	0.341	0.062	0.576	2.38	0.43	4.02
570	III	NA/I	13	4877	23.14	Male	6.37	0.419	0.06	0.475	2.67	0.38	3.03
571	II	III	5	1915	16.27	Female	6.5	0.471	0.052	0.469	3.06	0.34	3.05
572	II	III	5	2605	22.23	Male	7.93	0.479	0.059	0.41	3.8	0.47	3.25
573	IV	III	2	892	15.43	Male	6.2	0.592	0.055	0.33	3.67	0.34	2.05
574	I	IV	7	3461	21.78	Male	7.61	0.3	0.062	0.589	2.28	0.47	4.49
575	IV	III	4	2042	15.46	Female	5.22	0.58	0.057	0.34	3.03	0.3	1.77
576	III	IV	3	1287	14.9	Male	8.56	0.529	0.058	0.322	4.53	0.5	2.75
577	II	III	4	1994	17.36	Male	5.58	0.64	0.061	0.264	3.57	0.34	1.47
578	I	III	5	2833	15.3	Male	6.63	0.442	0.035	0.494	2.93	0.23	3.28
579	III	IV	7	3131	18.28	Female	7.18	0.444	0.039	0.327	3.19	0.28	2.35
580	II	III	11	4087	23.64	Female	6.71	0.472	0.058	0.387	3.17	0.39	2.59
581	IV	III	11	4147	25.3	Male	8.94	0.396	0.064	0.52	3.54	0.57	4.65
582	II	III	5	2215	23.86	Male	10.25	0.327	0.049	0.619	3.35	0.5	6.35
583	III	III	3	2037	19.36	Male	7.67	0.464	0.052	0.475	3.56	0.4	3.64
584	IV	III	6	3090	22.64	Male	9.23	0.375	0.041	0.572	3.46	0.38	5.28
585	III	III	6	2568	17.6	Male	9.8	0.349	0.067	0.524	3.42	0.66	5.13
586	II	III	6	2700	20.47	Male	8.26	0.389	0.054	0.548	3.21	0.45	4.53
587	III	III	8	2980	21.78	Male	7.39	0.456	0.065	0.451	3.37	0.48	3.33
588	II	III	7	3263	18.66	Male	7.12	0.486	0.046	0.443	3.46	0.33	3.15
589	IV	III	5	2167	14.31	Female	7.96	0.413	0.031	0.538	3.29	0.25	4.28
590	IV	III	5	2743	18.6	Male	9.42	0.412	0.033	0.55	3.88	0.31	5.18
591	II	III	6	2220	20.99	Male	6.98	0.477	0.043	0.406	3.33	0.3	2.83
592	III	IV	8	3022	14.25	Female	8.37	0.327	0.102	0.558	2.74	0.85	4.67
593	III	NA/I	9	4125	18.11	Female	9.34	0.515	0.04	0.427	4.81	0.37	3.99
594	IV	NA/I	9	4257	22.16	Male	9.48	0.371	0.042	0.533	3.52	0.4	5.04
595	I	NA/I	6	3060	13.45	Female	5.42	0.48	0.041	0.46	2.6	0.22	2.5
596	III	III	10	3890	22.8	Male	7.32	0.496	0.052	0.421	3.63	0.38	3.08
597	III	III	6	3162	12.57	Male	6.84	0.478	0.061	0.421	3.27	0.42	2.88
598	II	III	8	2932	24.17	Female	10.11	0.297	0.049	0.633	3	0.5	6.4
599	II	NA/I	12	4452	28.91	Male	6.22	0.437	0.051	0.475	2.72	0.32	2.95
600	III	IV	2	1522	16.01	Male	10.33	0.704	0.053	0.213	7.27	0.55	2.2
601	II	III	10	4478	26.49	Male	8.9	0.404	0.054	0.469	3.6	0.48	4.17
602	III	III	3	1449	16.2	Female	9.62	0.542	0.046	0.391	5.21	0.44	3.77
603	III	III	6	2352	16.74	Male	5.98	0.56	0.04	0.315	3.35	0.24	1.88
604	III	III	5	2629	16.24	Male	6.61	0.525	0.056	0.36	3.47	0.37	2.38
605	III	III	5	2605	14.27	Female	6.68	0.585	0.039	0.363	3.91	0.26	2.42
606	I	III	4	1490	15.35	Male	7.63	0.683	0.034	0.22	5.21	0.26	1.68
607	IV	III	4	1844	14.46	Male	6.49	0.695	0.043	0.239	4.51	0.28	1.55
608	I	III	6	2766	15.04	Female	5.25	0.524	0.044	0.409	2.75	0.23	2.15
609	III	III	4	1976	17.37	Male	8.39	0.429	0.077	0.432	3.6	0.65	3.62
610	III	III	6	2880	24.65	Male	8.71	0.494	0.034	0.45	4.3	0.3	3.92
611	III	III	5	2833	14.58	Male	8.07	0.564	0.047	0.374	4.55	0.38	3.02
612	II	IV	6	2610	17.16	Female	7.3	0.429	0.04	0.517	3.13	0.29	3.78
613	III	IV	5	2443	16.1	Female	5.65	0.45	0.06	0.456	2.54	0.34	2.58
614	IV	III	5	2305	21.46	Male	6.76	0.456	0.058	0.465	3.08	0.39	3.15
615	I	III	6	3042	16.09	Female	6.62	0.592	0.048	0.319	3.92	0.32	2.11
616	IV	III	5	2611	16.26	Male	8.87	0.46	0.04	0.49	4.06	0.31	4.38
617	II	III	8	3394	25.77	Female	7.81	0.374	0.059	0.521	2.92	0.46	4.07
618	III	IV	7	3095	23.74	Male	7.97	0.457	0.048	0.459	3.64	0.38	3.66
619	I	IV	3	1605	14.98	Female	5.06	0.506	0.043	0.427	2.56	0.22	2.16
620	III	III	3	1269	19.46	Female	9.36	0.522	0.053	0.418	4.89	0.5	3.9
621	III	III	4	1700	15.29	Male	5.68	0.69	0.049	0.224	3.92	0.28	1.27
622	II	III	6	2382	16.09	Male	6.37	0.49	0.041	0.419	3.12	0.26	2.67
623	II	IV	12	4746	27.2	Male	8.25	0.492	0.042	0.398	4.06	0.35	3.28
624	IV	IV	4	1940	13.12	Male	7.3	0.586	0.04	0.358	4.28	0.29	2.61
625	III	IV	4	1694	16.12	Female	9.72	0.558	0.051	0.317	5.42	0.5	3.08
626	III	III	2	1660	15.84	Male	7.32	0.48	0.063	0.396	3.51	0.46	2.9
627	I	III	4	1724	16.16	Male	6.51	0.467	0.06	0.43	3.04	0.39	2.8
628	I	IV	11	4861	15.6	Female	4.75	0.402	0.059	0.526	1.91	0.28	2.5
629	II	III	3	1875	19.62	Male	5.94	0.468	0.064	0.45	2.78	0.38	2.67
630	I	III	4	1634	15.58	Male	7.75	0.545	0.066	0.363	4.22	0.51	2.82
631	III	IV	6	2706	25.06	Female	7.16	0.486	0.046	0.451	3.48	0.33	3.23
632	II	IV	4	2306	18.21	Female	7.73	0.691	0.054	0.232	5.34	0.42	1.79
633	III	III	5	1957	15.26	Female	4.56	0.467	0.037	0.47	2.13	0.17	2.14
634	II	III	5	2053	14.71	Female	5.78	0.472	0.05	0.459	2.73	0.29	2.65
635	II	III	6	2628	28.4	Male	8.9	0.228	0.066	0.632	2.03	0.59	5.62
636	IV	III	5	2809	15.87	Male	6.1	0.569	0.07	0.338	3.47	0.43	2.06
637	IV	IV	4	1886	14.85	Male	5.52	0.478	0.049	0.451	2.64	0.27	2.49
638	III	IV	4	2336	13.97	Male	6.2	0.468	0.048	0.473	2.9	0.3	2.93
639	III	NA/I	5	2095	15.17	Female	5.99	0.46	0.05	0.44	2.77	0.28	2.66
640	I	IV	6	2604	18.92	Female	6.41	0.54	0.051	0.393	3.46	0.33	2.52
641	II	III	5	2311	15.43	Male	4.78	0.4	0.071	0.46	1.91	0.34	2.2
642	II	IV	4	2228	15.18	Male	9.64	0.579	0.046	0.368	5.58	0.44	3.55
643	II	IV	8	3316	15.1	Female	5.04	0.444	0.046	0.425	2.24	0.23	2.14
644	III	III	4	1670	16.66	Male	5.87	0.54	0.061	0.369	3.17	0.36	2.16
645	III	IV	6	2520	15.83	Female	7.02	0.536	0.056	0.363	3.76	0.39	2.56
646	II	III	7	3317	20.57	Male	5.91	0.464	0.068	0.433	2.74	0.4	2.56
647	II	III	5	2029	14.85	Female	6.41	0.456	0.053	0.47	2.92	0.34	3.02
648	II	IV	9	3801	27.36	Male	9.39	0.242	0.045	0.699	2.27	0.42	6.57
649	II	IV	7	3347	14.61	Female	6.44	0.429	0.048	0.492	2.76	0.31	3.17
650	II	III	10	4574	22.68	Male	7.63	0.405	0.051	0.465	3.09	0.39	3.55
651	II	III	6	2454	17.24	Male	8.54	0.336	0.069	0.564	2.87	0.59	4.82
652	III	III	4	1988	19.01	Female	6.12	0.425	0.051	0.486	2.6	0.31	2.98
653	I	III	8	3718	17.19	Male	7.63	0.52	0.043	0.374	3.97	0.33	2.85
654	III	III	6	2604	14.38	Female	6.02	0.329	0.045	0.579	1.98	0.27	3.49
655	III	III	3	1527	15.72	Male	5.25	0.566	0.065	0.361	2.97	0.34	1.9
656	III	III	5	2767	20.14	Male	4.95	0.523	0.057	0.406	2.59	0.28	2.01
657	I	IV	8	3340	16.07	Male	5.51	0.474	0.045	0.445	2.61	0.25	2.45
658	I	NA/I	3	1803	14.45	Female	9.98	0.552	0.053	0.378	5.51	0.53	3.77
659	II	III	7	3293	16.67	Male	9.2	0.337	0.067	0.581	3.1	0.62	5.34
660	I	III	7	3491	15.04	Male	7.87	0.4	0.036	0.538	3.15	0.28	4.23
661	II	III	7	2813	15.9	Male	6.8	0.468	0.057	0.442	3.18	0.39	3
662	II	III	1	965	15.72	Male	7.1	0.524	0.063	0.358	3.72	0.45	2.54
663	I	III	5	1987	18.15	Female	5.22	0.487	0.056	0.423	2.54	0.29	2.21
664	I	III	6	2310	17.01	Female	6.88	0.574	0.036	0.383	3.95	0.25	2.63
665	III	NA/I	4	2258	13.55	Male	5.79	0.458	0.05	0.478	2.65	0.29	2.77
666	I	III	9	3477	20.95	Female	8.49	0.302	0.039	0.652	2.56	0.33	5.54
667	III	III	6	2802	15.91	Male	9.03	0.408	0.062	0.445	3.68	0.56	4.02
668	I	IV	6	3048	25.61	Male	11.31	0.452	0.073	0.452	5.11	0.82	5.12
669	IV	III	6	3042	18.68	Male	5.89	0.581	0.054	0.341	3.42	0.32	2.01
670	IV	III	3	1941	14.5	Female	7.35	0.578	0.041	0.37	4.25	0.3	2.72
671	III	III	12	4740	17.99	Female	5.21	0.378	0.061	0.528	1.97	0.32	2.75
672	I	III	10	4190	14.98	Male	6.38	0.448	0.074	0.45	2.86	0.47	2.87
673	III	III	6	2790	15.14	Male	7.36	0.465	0.041	0.434	3.42	0.3	3.2
674	III	NA/I	5	2329	16.25	Male	8.99	0.534	0.066	0.35	4.8	0.59	3.15
675	IV	III	7	3281	19.27	Female	7.37	0.374	0.065	0.528	2.76	0.48	3.88
676	III	III	7	3521	14.18	Female	5.32	0.457	0.056	0.47	2.43	0.3	2.5
677	I	III	6	2460	14.11	Male	8.62	0.493	0.057	0.424	4.25	0.49	3.66
678	IV	III	9	3777	21.95	Female	6.04	0.377	0.056	0.554	2.28	0.34	3.34
679	III	III	8	3418	15.14	Male	6.6	0.468	0.059	0.455	3.09	0.39	3
680	III	III	13	5285	29.53	Male	9.8	0.272	0.055	0.644	2.67	0.54	6.3
681	III	III	5	1963	15.04	Male	7.83	0.658	0.054	0.264	5.15	0.42	2.07
682	III	III	10	3734	21.96	Male	10.16	0.231	0.022	0.732	2.35	0.22	7.44
683	III	NA/I	6	2652	13.12	Male	8.5	0.379	0.059	0.48	3.22	0.5	4.08
684	III	III	7	3377	17.5	Male	9.58	0.341	0.045	0.582	3.27	0.43	5.57
685	III	III	4	2108	21.01	Male	7.21	0.408	0.058	0.519	2.94	0.42	3.74
686	IV	III	3	2013	15.1	Female	7.79	0.625	0.063	0.29	4.87	0.49	2.26
687	IV	III	3	1731	16	Female	6.84	0.449	0.067	0.471	3.07	0.46	3.22
688	IV	NA/I	3	1227	14.95	Male	6.86	0.571	0.067	0.342	3.92	0.46	2.34
689	IV	III	4	1832	16.07	Female	7.66	0.526	0.035	0.424	4.03	0.27	3.25
690	IV	III	2	1018	16.62	Male	6.03	0.463	0.075	0.418	2.79	0.45	2.52
691	IV	III	6	3060	19.92	Male	7.58	0.437	0.041	0.51	3.31	0.31	3.87
692	I	III	6	2298	17.66	Male	7.67	0.411	0.048	0.518	3.15	0.37	3.98
693	IV	II	5	2707	14.98	Male	7.04	0.482	0.078	0.427	3.39	0.55	3.01
694	I	III	3	1233	14.59	Male	10.97	0.434	0.053	0.497	4.76	0.58	5.45
695	IV	III	5	2083	14.32	Female	6.04	0.469	0.066	0.44	2.83	0.4	2.66
696	III	III	4	1916	18.18	Male	9.6	0.378	0.069	0.529	3.63	0.66	5.08
697	IV	III	6	2904	14.21	Female	7.93	0.491	0.069	0.432	3.89	0.55	3.43
698	IV	III	4	1880	13.72	Female	8.52	0.47	0.05	0.47	3.97	0.46	3.98
699	I	III	5	2389	15.8	Male	11.04	0.423	0.063	0.481	4.67	0.7	5.3
700	II	III	3	1203	15	Female	8.85	0.371	0.036	0.558	3.28	0.32	4.94
701	III	III	3	1581	15.19	Male	5.01	0.397	0.066	0.503	1.99	0.33	2.52
702	IV	NA/I	4	1580	16	Male	6.3	0.406	0.06	0.499	2.56	0.38	3.14
703	IV	II	5	2239	14.83	Male	6.34	0.487	0.065	0.424	3.09	0.41	2.69
704	III	NA/I	3	1737	14.69	Male	8.62	0.565	0.049	0.364	4.87	0.42	3.14
705	IV	III	4	1586	15.78	Male	7.32	0.512	0.051	0.389	3.75	0.37	2.85
706	III	III	3	1311	16.09	Male	7.21	0.56	0.104	0.299	4.04	0.75	2.16
707	III	II	3	1821	14.97	Female	11.42	0.313	0.056	0.613	3.57	0.64	7
708	IV	II	4	2312	14.95	Male	8.28	0.266	0.054	0.648	2.2	0.45	5.37
709	I	IV	5	2047	15.41	Male	7.13	0.404	0.056	0.511	2.88	0.4	3.64
710	I	III	8	3220	22.5	Female	8.41	0.411	0.05	0.535	3.46	0.42	4.5
711	I	III	3	1551	16.2	Male	7.98	0.559	0.043	0.364	4.46	0.34	2.91
712	I	III	5	1963	14.24	Male	8.64	0.611	0.054	0.3	5.28	0.47	2.59
713	I	IV	6	3042	22.37	Male	9.44	0.357	0.065	0.557	3.37	0.61	5.26
714	I	III	3	1653	13.92	Female	8.93	0.366	0.069	0.536	3.27	0.62	4.78
715	I	III	5	2719	16.95	Male	6.98	0.381	0.042	0.516	2.66	0.29	3.6
716	I	NA/I	4	2120	16.23	Male	6.12	0.631	0.039	0.282	3.86	0.24	1.73
717	II	III	4	1520	19.07	Male	8.65	0.504	0.065	0.414	4.36	0.56	3.58
718	I	III	5	2491	20.02	Male	11.08	0.365	0.047	0.532	4.04	0.52	5.9
719	I	III	5	2593	16.71	Male	7.29	0.472	0.055	0.451	3.44	0.4	3.29
720	I	III	5	1909	16.8	Male	4.78	0.598	0.082	0.282	2.86	0.39	1.35
721	I	III	5	2089	15.88	Male	10.1	0.452	0.031	0.5	4.57	0.31	5.05
722	I	III	5	2725	15.76	Female	9.99	0.458	0.038	0.423	4.58	0.38	4.22
723	I	NA/I	6	2520	14.72	Male	7.34	0.537	0.09	0.346	3.94	0.66	2.54
724	III	NA/I	8	3388	15.75	Male	10.69	0.42	0.048	0.503	4.49	0.51	5.38
725	IV	II	4	1928	15.82	Female	6.84	0.556	0.044	0.377	3.8	0.3	2.58
726	IV	III	4	1988	13.79	Male	9.09	0.433	0.048	0.496	3.94	0.44	4.51
727	I	IV	3	1623	15.73	Female	6.82	0.579	0.065	0.346	3.95	0.44	2.36
728	IV	NA/I	3	1185	12.59	Female	10.76	0.434	0.074	0.474	4.67	0.8	5.1
729	I	IV	11	4039	28.88	Male	7.19	0.527	0.05	0.412	3.79	0.36	2.96
730	III	III	4	1760	14.89	Female	9.86	0.319	0.047	0.596	3.15	0.46	5.88
731	I	III	5	2785	17.73	Male	8.3	0.577	0.045	0.349	4.79	0.37	2.9
732	III	III	4	1880	12.63	Male	5.24	0.462	0.057	0.44	2.42	0.3	2.31
733	IV	III	2	1042	15.84	Male	9.32	0.54	0.057	0.348	5.03	0.53	3.24
734	III	III	9	4047	23.32	Male	7.56	0.302	0.061	0.573	2.28	0.46	4.34
735	I	NA/I	4	1772	15.69	Male	8.61	0.438	0.043	0.5	3.77	0.37	4.31
736	III	NA/I	6	2724	13.95	Female	5.55	0.593	0.049	0.33	3.29	0.27	1.83
737	III	III	5	2089	16.39	Female	7.8	0.537	0.046	0.409	4.19	0.36	3.19
738	III	III	4	1640	15.11	Male	5.67	0.566	0.044	0.365	3.21	0.25	2.07
739	IV	NA/I	4	2360	12.37	Female	7.72	0.457	0.053	0.463	3.53	0.41	3.57
740	I	III	5	1975	13.26	Female	4.73	0.603	0.066	0.297	2.85	0.31	1.41
741	III	III	6	2316	17.67	Female	11.65	0.431	0.058	0.486	5.02	0.68	5.66
742	IV	III	4	2444	15.29	Female	8.15	0.452	0.055	0.443	3.68	0.45	3.61
743	IV	III	4	1922	14.59	Male	6.57	0.505	0.073	0.388	3.32	0.48	2.55
744	IV	NA/I	4	1940	13.58	Male	6.46	0.596	0.043	0.305	3.85	0.28	1.97
745	III	NA/I	4	2324	15.6	Male	9.32	0.467	0.036	0.476	4.35	0.34	4.43
746	III	III	7	3341	14.06	Male	8.27	0.377	0.056	0.505	3.12	0.46	4.18
747	IV	II	5	2035	14.79	Female	9.27	0.417	0.039	0.524	3.87	0.36	4.85
748	IV	NA/I	4	1652	13.89	Female	5.02	0.62	0.042	0.324	3.11	0.21	1.63
749	III	III	10	4478	20.09	Female	5.66	0.44	0.067	0.469	2.49	0.38	2.65
750	IV	III	8	3052	16.24	Female	7.75	0.435	0.052	0.498	3.37	0.4	3.87
751	IV	III	8	3754	21.79	Female	7.08	0.405	0.04	0.53	2.87	0.28	3.75
752	III	III	5	1849	15.54	Male	9.92	0.411	0.079	0.474	4.08	0.78	4.7
753	IV	III	4	1766	14.4	Male	9.13	0.488	0.07	0.426	4.46	0.64	3.88
754	III	III	5	2293	16.56	Male	7.61	0.481	0.074	0.429	3.66	0.56	3.27
755	III	III	4	1886	13.57	Male	6.28	0.408	0.049	0.506	2.56	0.31	3.18
756	III	III	5	2623	16.96	Male	9.35	0.442	0.044	0.49	4.13	0.41	4.58
757	III	III	6	3066	17.54	Male	7.75	0.49	0.05	0.42	3.76	0.39	3.25
758	IV	NA/I	5	2155	13.83	Male	6.72	0.667	0.04	0.262	4.48	0.27	1.76
759	IV	III	5	2545	15.15	Female	5.62	0.45	0.048	0.484	2.53	0.27	2.72
760	IV	III	5	2245	13.79	Male	6.25	0.502	0.035	0.439	3.14	0.22	2.74
761	IV	III	4	2318	15.78	Male	7.36	0.409	0.048	0.502	3.01	0.35	3.7
762	III	III	5	1879	19.1	Female	12.8	0.4	0.037	0.552	5.12	0.47	7.06
763	IV	III	7	3407	13.66	Male	5.8	0.497	0.047	0.418	2.88	0.27	2.43
764	II	III	7	2897	15.96	Female	5.27	0.433	0.076	0.476	2.28	0.4	2.51
765	IV	III	9	3723	18.78	Female	7.44	0.492	0.06	0.395	3.66	0.45	2.93
766	IV	NA/I	4	2396	15.75	Male	6.63	0.38	0.065	0.544	2.52	0.43	3.61
767	III	III	5	2461	13.31	Female	6.68	0.364	0.069	0.521	2.43	0.46	3.48
768	III	III	7	2567	14.54	Male	9.59	0.398	0.063	0.43	3.82	0.6	4.12
769	III	III	5	2023	15.04	Male	6.68	0.509	0.06	0.408	3.4	0.4	2.72
770	IV	III	4	2192	13.68	Female	8.46	0.266	0.069	0.657	2.25	0.58	5.56
771	III	III	6	2412	22.9	Male	7.22	0.371	0.051	0.549	2.68	0.37	3.96
772	IV	III	4	1700	15.58	Male	4.21	0.397	0.059	0.508	1.67	0.25	2.14
773	IV	III	5	2017	17.46	Male	7.6	0.38	0.08	0.524	2.89	0.61	3.98
774	IV	NA/I	5	2287	16.31	Male	9.09	0.509	0.041	0.409	4.63	0.37	3.72
775	III	III	7	3359	13.09	Female	12.24	0.488	0.052	0.44	5.97	0.64	5.38
776	III	NA/I	4	2132	15.09	Male	5.27	0.543	0.065	0.371	2.86	0.34	1.96
777	III	NA/I	2	1444	15.25	Male	10.64	0.519	0.053	0.37	5.52	0.56	3.94
778	III	NA/I	4	1670	15.54	Male	10.77	0.557	0.051	0.366	6	0.55	3.94
779	III	IV	15	5817	18.83	Male	6.54	0.49	0.07	0.43	3.17	0.48	2.78
780	III	IV	4	1904	15.43	Male	9.27	0.51	0.04	0.39	4.7	0.39	3.58
781	IV	III	6	2682	14.74	Female	4.26	0.434	0.068	0.486	1.85	0.29	2.07
782	IV	NA/I	9	3795	17.84	Male	6.88	0.443	0.076	0.472	3.05	0.52	3.25
783	IV	III	5	2137	14.1	Male	8.03	0.588	0.051	0.341	4.72	0.41	2.74
784	IV	NA/I	5	2497	13.78	Male	7.6	0.547	0.043	0.247	4.16	0.33	1.87
785	IV	IV	12	4770	23.66	Female	9.46	0.401	0.055	0.521	3.79	0.52	4.93
786	III	III	7	3443	16	Male	8.66	0.326	0.059	0.533	2.82	0.51	4.62
787	IV	NA/I	5	2005	16.6	Female	7.49	0.155	0.067	0.762	1.16	0.5	5.71
788	III	IV	4	2108	24.21	Male	6.59	0.52	0.06	0.35	3.43	0.37	2.3
789	III	III	8	3796	22.26	Male	8.62	0.416	0.051	0.514	3.59	0.44	4.43
790	IV	III	5	2557	16.7	Female	10.66	0.324	0.056	0.591	3.45	0.6	6.3
791	III	NA/I	5	2347	15.42	Male	6.59	0.542	0.042	0.352	3.57	0.28	2.32
792	III	III	8	3736	15.37	Male	8.91	0.448	0.047	0.472	3.99	0.42	4.21
793	III	III	10	4184	21.82	Female	10.07	0.278	0.06	0.636	2.8	0.6	6.41
794	III	III	8	3760	15.31	Male	8.11	0.467	0.067	0.405	3.79	0.54	3.29
795	IV	III	6	2952	14.72	Female	7.87	0.372	0.085	0.512	2.93	0.67	4.03
796	IV	III	4	2144	16.36	Male	6.43	0.47	0.07	0.432	3.02	0.45	2.78
797	IV	NA/I	7	2657	23.44	Male	13.03	0.34	0.048	0.559	4.43	0.62	7.28
798	IV	III	7	3263	16.48	Male	7.7	0.506	0.043	0.388	3.9	0.33	2.99
799	II	III	8	3730	22.61	Male	7.21	0.24	0.042	0.678	1.73	0.3	4.89
800	IV	NA/I	2	1558	18.69	Male	8.05	0.599	0.05	0.32	4.82	0.4	2.58
801	IV	III	8	3706	18.33	Female	11.45	0.321	0.048	0.586	3.67	0.55	6.71
802	III	III	5	2497	14.1	Female	9.45	0.319	0.119	0.495	3.01	1.12	4.68
803	III	III	7	2849	15.66	Female	7.66	0.44	0.047	0.491	3.37	0.36	3.76
804	IV	III	8	3784	22.58	Female	6.62	0.503	0.1	0.359	3.33	0.66	2.38
805	III	III	4	1784	16.7	Male	7.42	0.547	0.051	0.367	4.06	0.38	2.72
806	III	NA/I	3	1875	15.24	Male	5.17	0.522	0.058	0.414	2.7	0.3	2.14
807	IV	III	7	3041	24.79	Female	8.17	0.313	0.069	0.604	2.56	0.56	4.93
808	III	III	5	2581	14.9	Male	8.32	0.411	0.061	0.465	3.42	0.51	3.87
809	III	III	6	3180	14.63	Male	5.13	0.458	0.078	0.421	2.35	0.4	2.16
810	IV	III	7	2705	14.42	Female	7.5	0.416	0.039	0.505	3.12	0.29	3.79
811	IV	III	7	2837	15.04	Male	6.41	0.637	0.042	0.277	4.08	0.27	1.78
812	IV	III	5	2203	12.11	Female	8.34	0.348	0.053	0.55	2.9	0.44	4.59
813	III	III	6	2370	17.92	Male	5.73	0.428	0.051	0.484	2.45	0.29	2.78
814	IV	III	4	2096	13.87	Male	8.73	0.49	0.06	0.41	4.23	0.5	3.54
815	III	III	5	2299	14.08	Male	8.03	0.441	0.041	0.497	3.54	0.33	3.99
816	III	III	7	3017	17.6	Male	11.65	0.488	0.052	0.299	5.68	0.61	3.49
817	IV	III	3	1995	16.05	Male	9.9	0.589	0.054	0.335	5.83	0.53	3.32
818	IV	III	2	826	20.3	Male	10.27	0.475	0.056	0.425	4.88	0.58	4.36
819	III	III	4	1472	14.7	Female	10.31	0.525	0.045	0.388	5.41	0.46	4.01
820	III	III	6	2514	17.4	Female	8.2	0.372	0.074	0.523	3.05	0.61	4.28
821	III	III	10	3896	22.76	Male	7.87	0.344	0.061	0.569	2.71	0.48	4.48
822	III	III	5	2623	19.89	Male	5.54	0.307	0.078	0.563	1.7	0.43	3.12
823	III	III	5	1921	14.9	Male	6.63	0.484	0.077	0.41	3.21	0.51	2.72
824	III	III	6	2520	13.93	Male	7.31	0.383	0.057	0.514	2.8	0.42	3.75
825	III	III	9	3789	29.64	Male	10.02	0.358	0.048	0.57	3.59	0.48	5.71
826	III	III	7	3023	17.4	Male	7.85	0.35	0.059	0.577	2.75	0.46	4.53
827	IV	III	4	2060	13.17	Female	5.22	0.63	0.054	0.293	3.29	0.28	1.53
828	III	IV	7	2867	14.58	Female	5.01	0.427	0.056	0.501	2.14	0.28	2.51
829	IV	IV	4	1574	13.79	Male	8.85	0.227	0.035	0.725	2.01	0.31	6.41
830	III	IV	6	2436	18.5	Male	7.46	0.487	0.056	0.428	3.63	0.42	3.19
831	IV	NA/I	4	1946	14.38	Male	7.75	0.644	0.045	0.277	4.99	0.35	2.15
832	III	III	4	2000	13.62	Female	5.26	0.593	0.067	0.321	3.12	0.35	1.69
833	III	IV	7	2753	20.41	Male	8.86	0.395	0.044	0.523	3.5	0.39	4.63
834	III	III	5	2425	13.7	Male	8.52	0.353	0.049	0.562	3.01	0.42	4.78
835	IV	III	8	3070	16.81	Male	8.15	0.351	0.087	0.532	2.86	0.71	4.33
836	III	NA/I	5	2191	15.35	Female	7.9	0.424	0.052	0.498	3.35	0.41	3.94
837	III	IV	10	3920	26.64	Male	10.13	0.204	0.086	0.61	2.07	0.87	6.18
838	III	IV	4	2030	13.31	Female	6.78	0.432	0.062	0.478	2.93	0.42	3.24
839	IV	III	5	2173	16.32	Male	8.71	0.493	0.061	0.416	4.29	0.53	3.63
840	III	III	6	2616	13.63	Female	5.44	0.524	0.042	0.41	2.85	0.23	2.23
841	IV	III	6	2862	23.61	Male	10.59	0.332	0.077	0.56	3.52	0.82	5.92
842	IV	III	5	2695	15.37	Male	8.69	0.388	0.043	0.53	3.37	0.37	4.61
843	IV	III	3	2055	17.09	Female	5.6	0.591	0.043	0.342	3.31	0.24	1.92
844	IV	III	5	2257	14.29	Male	8.58	0.485	0.049	0.44	4.16	0.42	3.77
845	III	III	4	2270	15.12	Female	7.24	0.546	0.044	0.4	3.95	0.32	2.9
846	IV	III	7	3029	15.78	Male	7.58	0.354	0.082	0.541	2.68	0.62	4.1
847	III	III	4	2000	12.02	Male	8.11	0.501	0.086	0.386	4.06	0.7	3.13
848	III	IV	4	1796	14.67	Male	8.34	0.426	0.067	0.474	3.55	0.56	3.96
849	IV	NA/I	4	2300	16.13	Male	5.43	0.606	0.064	0.317	3.29	0.35	1.72
850	IV	III	3	1191	17.2	Male	8.94	0.432	0.056	0.437	3.86	0.5	3.91
851	III	III	7	3305	14.57	Female	8.24	0.255	0.034	0.706	2.1	0.28	5.82
852	III	III	8	3142	12.45	Male	7.25	0.407	0.074	0.452	2.95	0.54	3.27
853	III	III	7	2729	15.99	Female	7.35	0.512	0.041	0.436	3.76	0.3	3.21
854	IV	III	10	4142	14.65	Female	7.53	0.429	0.069	0.49	3.23	0.52	3.69
855	IV	III	4	2378	13.85	Male	9.62	0.429	0.048	0.5	4.13	0.46	4.81
856	IV	III	6	2550	17.75	Male	7.83	0.268	0.069	0.633	2.1	0.54	4.95
857	IV	III	5	1915	14.33	Male	9.45	0.575	0.075	0.323	5.43	0.71	3.05
858	I	III	6	2898	14.62	Male	7.2	0.265	0.046	0.674	1.91	0.33	4.85
859	III	III	6	3120	15.39	Female	9.03	0.429	0.039	0.518	3.87	0.35	4.68
860	III	III	6	2472	21.15	Male	6	0.44	0.05	0.5	2.66	0.27	2.97
861	IV	III	5	2551	19.9	Male	7.8	0.474	0.074	0.413	3.7	0.58	3.22
862	III	IV	8	3148	27.21	Male	9.18	0.374	0.056	0.537	3.43	0.51	4.94
863	IV	III	6	2238	13.4	Male	6.76	0.472	0.047	0.46	3.19	0.32	3.11
864	IV	III	5	2491	15.7	Female	8.35	0.454	0.048	0.486	3.79	0.4	4.06
865	IV	III	5	1933	14.44	Male	6.5	0.526	0.054	0.402	3.42	0.35	2.61
866	IV	III	4	2186	13.97	Female	5.58	0.527	0.056	0.392	2.94	0.31	2.19
867	IV	III	3	1263	16.97	Male	8.82	0.611	0.087	0.276	5.39	0.77	2.43
868	IV	NA/I	4	2354	14.25	Female	8.47	0.463	0.087	0.416	3.92	0.74	3.52
869	III	III	6	2544	19.72	Male	10.27	0.435	0.082	0.426	4.47	0.84	4.38
870	IV	III	3	2055	14.18	Female	6.75	0.547	0.068	0.357	3.69	0.46	2.41
871	III	III	5	2557	16.2	Male	8.79	0.597	0.059	0.278	5.25	0.52	2.44
872	III	III	6	2532	14.37	Male	6.96	0.351	0.062	0.505	2.44	0.43	3.52
873	III	III	4	1706	15.29	Female	8.15	0.761	0.061	0.113	6.2	0.5	0.92
874	IV	NA/I	4	1808	14.88	Male	8.43	0.51	0.052	0.408	4.3	0.44	3.44
875	IV	III	6	2400	14.82	Female	6.86	0.56	0.04	0.38	3.82	0.25	2.58
876	IV	III	4	2372	13.68	Male	5.99	0.51	0.06	0.41	3.03	0.33	2.46
877	IV	III	5	2359	13.72	Female	6.39	0.5	0.05	0.42	3.2	0.3	2.69
878	IV	NA/I	4	2282	13.24	Female	7.07	0.57	0.05	0.34	4.06	0.37	2.36
879	IV	III	7	3191	19.29	Male	7.04	0.4	0.07	0.47	2.78	0.46	3.3
880	IV	III	7	3545	20.49	Female	8.98	0.45	0.05	0.49	4.05	0.42	4.37
881	IV	NA/I	2	1450	14.99	Male	7.97	0.48	0.06	0.43	3.79	0.51	3.42
882	IV	NA/I	5	1909	14.97	Male	9.8	0.498	0.042	0.398	4.88	0.41	3.9
883	III	IV	4	2102	11.98	Female	5.5	0.51	0.04	0.43	2.8	0.24	2.35
884	IV	NA/I	4	1604	13.88	Female	7.73	0.499	0.084	0.382	3.86	0.65	2.95
885	IV	III	4	1694	15.43	Female	8.09	0.352	0.064	0.562	2.85	0.52	4.54
886	III	III	4	1658	17.03	Male	7.55	0.517	0.095	0.365	3.9	0.72	2.76
887	IV	III	3	1365	15.68	Female	7.39	0.488	0.066	0.405	3.61	0.49	2.99
888	IV	III	5	2707	15.73	Male	5.35	0.578	0.071	0.33	3.09	0.38	1.77
889	III	NA/I	3	1467	14.42	Female	7.66	0.44	0.06	0.48	3.34	0.48	3.68
890	IV	III	5	2365	14.88	Female	7	0.379	0.063	0.531	2.65	0.44	3.72
891	IV	III	3	2025	13.6	Female	9.31	0.58	0.05	0.36	5.42	0.44	3.3
892	IV	NA/I	1	1061	17.01	Male	8.51	0.599	0.04	0.32	5.1	0.34	2.72
893	III	NA/I	3	1935	15.85	Female	8.75	0.399	0.05	0.532	3.49	0.44	4.65
894	IV	III	3	1803	17.91	Female	7.9	0.618	0.061	0.288	4.88	0.48	2.28
895	IV	III	5	2413	15.91	Female	8.2	0.427	0.056	0.472	3.5	0.46	3.87
896	III	III	5	2047	13.77	Male	9.22	0.443	0.047	0.5	4.08	0.43	4.62
897	IV	III	4	2396	22.96	Male	7.33	0.453	0.052	0.463	3.32	0.38	3.39
898	III	III	7	2993	15.55	Male	9.85	0.276	0.098	0.565	2.72	0.97	5.56
899	IV	III	6	2832	14.67	Male	7.74	0.38	0.05	0.54	2.96	0.41	4.19
900	IV	NA/I	4	2294	14.54	Male	7.25	0.579	0.057	0.339	4.2	0.41	2.46
901	IV	III	4	1730	13.42	Female	6.35	0.488	0.033	0.471	3.1	0.21	2.99
902	III	III	8	3088	16.58	Female	6.45	0.42	0.06	0.5	2.73	0.37	3.23
903	III	III	3	1239	14.6	Male	10.33	0.572	0.049	0.364	5.91	0.51	3.76
904	III	III	5	1897	18.91	Male	11.31	0.426	0.038	0.497	4.82	0.43	5.62
905	IV	NA/I	4	1994	13.93	Male	8.69	0.399	0.082	0.5	3.47	0.71	4.35
906	IV	NA/I	3	1575	14.95	Male	5.61	0.615	0.073	0.297	3.45	0.41	1.67
907	III	III	6	2946	20.92	Female	6.95	0.511	0.073	0.376	3.55	0.51	2.61
908	III	III	5	2167	17.85	Female	6.18	0.4	0.07	0.5	2.48	0.45	3.06
909	IV	NA/I	2	1612	20	Male	10.57	0.594	0.062	0.312	6.28	0.66	3.3
910	IV	NA/I	4	1658	15.59	Male	6.42	0.383	0.084	0.5	2.46	0.54	3.21
911	III	III	4	1658	13.51	Male	9.17	0.47	0.06	0.46	4.32	0.5	4.2
912	IV	III	9	3633	24.93	Male	11.18	0.383	0.088	0.492	4.28	0.98	5.5
913	IV	NA/I	4	1898	13.45	Male	5.7	0.663	0.075	0.237	3.78	0.43	1.35
914	III	NA/I	5	2239	14.97	Female	8.19	0.536	0.044	0.365	4.39	0.36	2.99
915	IV	III	2	1180	16.12	Male	6.78	0.426	0.044	0.494	2.89	0.3	3.34
916	IV	III	6	2502	25.76	Female	7.03	0.408	0.053	0.509	2.87	0.37	3.58
917	III	NA/I	6	2520	14.44	Male	6.58	0.447	0.084	0.434	2.94	0.55	2.86
918	IV	NA/I	4	2102	15	Male	5.55	0.54	0.07	0.37	3.01	0.4	2.05
919	III	III	4	2336	13.71	Female	6.53	0.6	0.05	0.33	3.89	0.35	2.14
920	IV	III	4	2402	14.47	Male	7.17	0.36	0.06	0.51	2.61	0.45	3.65
921	IV	III	4	1556	18.43	Male	5.89	0.509	0.073	0.402	3	0.43	2.37
922	III	III	4	1838	13.72	Male	6.2	0.619	0.06	0.313	3.84	0.37	1.94
923	III	III	4	1598	14.05	Female	6.51	0.41	0.05	0.51	2.67	0.31	3.31
924	III	III	10	4436	25.27	Female	7.91	0.39	0.04	0.54	3.12	0.32	4.28
925	IV	III	4	1778	13.91	Male	4.31	0.49	0.06	0.42	2.12	0.24	1.83
926	III	NA/I	4	2156	15.98	Male	7.7	0.482	0.06	0.409	3.71	0.46	3.15
927	IV	III	5	2239	16.39	Male	9.36	0.5	0.06	0.43	4.66	0.55	3.99
928	III	NA/I	4	2240	12.56	Male	6.24	0.59	0.05	0.34	3.69	0.33	2.14
929	III	III	10	3914	19.2	Male	5.36	0.31	0.06	0.57	1.67	0.33	3.06
930	IV	III	5	2179	14.44	Male	8.83	0.63	0.04	0.32	5.54	0.35	2.86
931	IV	III	1	1283	15.6	Female	8.26	0.483	0.094	0.395	3.99	0.78	3.26
932	III	III	4	1922	19.66	Male	9.26	0.459	0.063	0.445	4.25	0.58	4.12
933	III	III	4	1586	16.46	Male	6.12	0.518	0.074	0.39	3.17	0.45	2.39
934	IV	III	4	2078	14.37	Male	9.06	0.498	0.051	0.379	4.51	0.46	3.44
935	IV	NA/I	4	1928	17.56	Female	6.01	0.471	0.065	0.43	2.83	0.39	2.59
936	IV	NA/I	4	2144	15.87	Female	9.35	0.6	0.04	0.33	5.63	0.34	3.09
937	IV	NA/I	3	1737	15.39	Female	6.58	0.51	0.03	0.44	3.32	0.21	2.92
938	IV	III	4	2030	15.86	Male	8.14	0.542	0.075	0.363	4.41	0.61	2.96
939	III	NA/I	7	3263	19.92	Male	7.63	0.33	0.05	0.55	2.55	0.36	4.22
940	IV	III	4	2192	14.1	Female	6.98	0.62	0.04	0.33	4.32	0.29	2.3
941	IV	III	4	2282	15.33	Male	5.99	0.49	0.06	0.43	2.96	0.33	2.54
942	IV	NA/I	2	1696	14.89	Female	10.83	0.719	0.048	0.211	7.79	0.52	2.28
943	I	III	6	2592	18.6	Male	7.06	0.51	0.06	0.42	3.59	0.42	2.93
944	IV	III	5	2155	15.27	Male	7.88	0.349	0.067	0.542	2.75	0.53	4.27
945	III	NA/I	4	2258	14.5	Female	8.38	0.61	0.04	0.34	5.12	0.32	2.81
946	IV	NA/I	4	1982	12.7	Male	6.69	0.541	0.051	0.357	3.62	0.34	2.39
947	IV	III	4	1796	14.46	Male	6.58	0.38	0.07	0.534	2.5	0.46	3.52
948	III	NA/I	3	1725	15.33	Male	8.04	0.46	0.076	0.434	3.7	0.61	3.49
949	III	III	6	2808	12.67	Female	7.22	0.454	0.044	0.48	3.28	0.32	3.46
950	III	III	4	2222	13.7	Male	7.89	0.559	0.061	0.357	4.41	0.48	2.82
951	IV	III	5	2377	22.34	Male	6.99	0.355	0.089	0.519	2.48	0.62	3.63
952	IV	III	4	1994	13.45	Male	11.65	0.179	0.05	0.76	2.09	0.58	8.85
953	IV	III	3	1389	18.38	Male	7.62	0.524	0.06	0.367	3.99	0.46	2.8
954	IV	III	3	1863	16.5	Male	8.51	0.604	0.065	0.294	5.14	0.55	2.51
955	I	III	7	2825	26.89	Male	8.4	0.43	0.06	0.49	3.64	0.47	4.14
956	IV	NA/I	4	2378	17.22	Male	7.33	0.53	0.06	0.36	3.86	0.41	2.65
957	III	III	6	2484	15.2	Female	5.45	0.43	0.04	0.52	2.32	0.22	2.84
958	IV	NA/I	5	2353	14	Male	10.82	0.334	0.058	0.584	3.61	0.63	6.31
959	IV	III	4	2096	15.33	Male	7.46	0.58	0.047	0.357	4.33	0.35	2.66
960	III	III	2	1600	15	Male	8.32	0.502	0.044	0.412	4.18	0.37	3.42
961	IV	III	4	1610	13.7	Male	7.27	0.542	0.047	0.396	3.94	0.34	2.88
962	IV	III	4	1748	14.85	Female	9.19	0.246	0.069	0.678	2.26	0.63	6.23
963	III	III	3	2079	18	Male	11.75	0.376	0.054	0.558	4.42	0.64	6.56
964	IV	NA/I	6	2460	14.76	Male	7.18	0.383	0.075	0.513	2.75	0.54	3.68
965	IV	III	6	2916	14.54	Female	6.32	0.421	0.065	0.479	2.66	0.41	3.03
966	IV	III	5	2149	14.48	Male	12.18	0.492	0.076	0.418	5.99	0.92	5.1
967	III	III	4	2390	15.47	Male	7.78	0.45	0.05	0.47	3.46	0.35	3.63
968	III	III	5	2521	18.41	Female	7.48	0.51	0.05	0.42	3.84	0.36	3.1
969	IV	NA/I	3	1995	16.14	Male	7.31	0.421	0.077	0.486	3.08	0.56	3.55
970	IV	NA/I	3	1215	16.92	Male	7.91	0.41	0.05	0.53	3.21	0.4	4.23
971	III	NA/I	5	2611	15.38	Male	7.33	0.54	0.04	0.41	3.92	0.28	3
972	IV	III	6	2886	15.93	Female	8.29	0.569	0.06	0.344	4.72	0.5	2.85
973	IV	NA/I	5	1945	16.21	Male	6.74	0.506	0.074	0.377	3.41	0.5	2.54
974	IV	NA/I	4	2360	13.8	Male	7.9	0.418	0.062	0.498	3.3	0.49	3.94
975	IV	NA/I	3	1581	15.08	Female	9.39	0.389	0.061	0.5	3.65	0.57	4.7
976	IV	III	7	3083	18.66	Female	5.28	0.206	0.063	0.721	1.09	0.33	3.81
977	IV	III	9	4107	18.16	Female	5.63	0.426	0.076	0.461	2.4	0.43	2.59
978	III	III	7	3503	18.76	Male	8.22	0.457	0.058	0.47	3.76	0.48	3.85
979	IV	III	4	2066	15.19	Male	7.76	0.55	0.07	0.36	4.3	0.52	2.75
980	IV	NA/I	5	2635	23.06	Male	6.26	0.602	0.061	0.32	3.77	0.38	2
981	IV	NA/I	3	2103	16.6	Male	7.23	0.609	0.043	0.337	4.4	0.31	2.44
982	IV	III	6	2700	14.11	Male	5.81	0.339	0.069	0.565	1.97	0.4	3.28
983	IV	III	4	1904	15.24	Male	6.9	0.567	0.049	0.371	3.91	0.34	2.56
984	IV	III	2	1690	15.22	Female	9.42	0.6	0.05	0.3	5.67	0.5	2.79
985	IV	III	4	2384	20.19	Male	7.52	0.598	0.122	0.268	4.5	0.92	2.01
986	IV	III	6	2358	13.95	Male	6.99	0.49	0.05	0.44	3.4	0.32	3.04
987	IV	NA/I	4	2246	15.51	Male	4.88	0.459	0.1	0.378	2.24	0.49	1.84
988	IV	NA/I	4	2378	15.7	Male	7.35	0.55	0.05	0.38	4.07	0.34	2.79
989	III	III	4	2318	15.58	Male	7.23	0.4	0.05	0.52	2.9	0.35	3.77
990	IV	III	6	3030	14.38	Male	8.05	0.49	0.04	0.45	3.97	0.34	3.63
991	IV	NA/I	4	1754	16.24	Male	6.79	0.53	0.069	0.384	3.6	0.47	2.6
992	IV	III	10	3698	17.85	Female	7.68	0.27	0.06	0.63	2.09	0.42	4.87
993	IV	IV	7	3347	19.23	Male	8.55	0.477	0.074	0.421	4.08	0.63	3.6
994	IV	III	4	1526	15.7	Male	7.11	0.39	0.05	0.54	2.74	0.36	3.83
995	IV	III	4	1922	14.59	Female	6.89	0.5	0.05	0.43	3.42	0.33	2.94
996	IV	III	3	1353	14.9	Male	11.28	0.373	0.056	0.54	4.21	0.63	6.09
997	IV	III	6	2748	20.71	Male	5.89	0.572	0.058	0.353	3.37	0.34	2.08
998	IV	III	5	2275	17.52	Female	7.68	0.504	0.044	0.436	3.87	0.34	3.35
999	IV	III	11	4609	18.03	Female	5.79	0.294	0.079	0.623	1.7	0.46	3.61
1000	IV	NA/I	6	2454	13.77	Male	7.17	0.395	0.075	0.465	2.83	0.54	3.34
1001	IV	III	4	2492	13.07	Male	9.94	0.453	0.065	0.435	4.5	0.65	4.32
1002	III	NA/I	5	2707	15.34	Male	8.32	0.42	0.05	0.53	3.48	0.38	4.39
1003	III	NA/I	3	1455	17.06	Female	7.68	0.538	0.057	0.375	4.13	0.44	2.88
1004	III	NA/I	4	2360	15.8	Female	7.84	0.38	0.06	0.54	2.99	0.45	4.19
1005	IV	NA/I	10	4568	21.52	Female	8.71	0.39	0.05	0.54	3.42	0.45	4.68
1006	IV	IV	4	1556	14.9	Male	9.93	0.447	0.062	0.466	4.44	0.62	4.62
1007	III	III	7	2987	22.28	Male	7.51	0.265	0.067	0.59	1.99	0.5	4.43
1008	IV	III	4	1610	14.69	Female	6.78	0.568	0.071	0.356	3.85	0.48	2.41
1009	IV	III	4	2018	15.78	Female	8.36	0.432	0.053	0.48	3.61	0.44	4.02
1010	III	III	5	1909	13.16	Male	6.56	0.642	0.09	0.245	4.21	0.59	1.61
1011	IV	III	2	1090	13.13	Male	10.83	0.616	0.065	0.268	6.67	0.7	2.91
1012	III	III	4	2156	16.45	Female	8.54	0.511	0.049	0.409	4.36	0.42	3.5
1013	III	IV	5	1861	18.07	Male	6.73	0.51	0.06	0.37	3.46	0.37	2.5
1014	IV	NA/I	3	1491	14.42	Male	7.32	0.7	0.04	0.24	5.11	0.3	1.75
1015	III	III	4	2108	14.18	Male	8.56	0.425	0.07	0.487	3.64	0.6	4.17
1016	IV	III	6	2940	15.56	Male	8.31	0.414	0.071	0.478	3.44	0.59	3.97
1017	I	III	11	4375	16.48	Male	5.25	0.41	0.05	0.48	2.17	0.24	2.53
1018	IV	III	6	2772	14.55	Female	9.05	0.381	0.082	0.527	3.45	0.74	4.77
1019	IV	III	6	2982	23.3	Female	9.52	0.408	0.037	0.538	3.88	0.35	5.13
1020	IV	IV	3	2037	16.38	Male	8.21	0.279	0.063	0.64	2.29	0.52	5.25
1021	IV	NA/I	3	1095	15.4	Female	7.89	0.558	0.067	0.329	4.4	0.53	2.6
1022	IV	III	5	2335	13.27	Male	6.01	0.496	0.065	0.419	2.98	0.39	2.52
1023	IV	NA/I	2	1084	15.62	Female	11.07	0.64	0.05	0.285	7.08	0.55	3.17
1024	IV	III	4	1922	14.9	Male	7.1	0.539	0.085	0.348	3.83	0.6	2.47
1025	IV	NA/I	4	1610	17.66	Female	7.94	0.5	0.04	0.46	3.95	0.28	3.62
1026	IV	III	2	1204	14.77	Female	6.56	0.524	0.093	0.366	3.44	0.61	2.4
1027	IV	III	4	1892	13.8	Female	6	0.58	0.06	0.35	3.46	0.33	2.09
1028	IV	III	4	1838	18.26	Female	6.08	0.516	0.064	0.383	3.14	0.39	2.33
1029	IV	III	3	1161	15.46	Female	5.99	0.619	0.073	0.293	3.71	0.44	1.75
1030	IV	NA/I	3	1671	13.39	Female	11.18	0.475	0.065	0.448	5.31	0.73	5.01
1031	III	III	10	3986	16.51	Female	6.56	0.412	0.075	0.476	2.7	0.49	3.13
1032	III	III	5	2227	14.69	Female	5.36	0.537	0.076	0.361	2.88	0.41	1.93
1033	IV	III	6	2502	15.56	Female	5.72	0.517	0.058	0.387	2.96	0.33	2.21
1034	IV	III	4	2000	14.24	Female	9.62	0.49	0.03	0.45	4.67	0.26	4.3
1035	I	III	8	3670	14.98	Male	6.63	0.3	0.057	0.616	1.99	0.38	4.08
1036	IV	NA/I	4	2186	15.37	Female	6.47	0.6	0.06	0.32	3.91	0.38	2.09
1037	IV	III	2	1048	13.43	Male	7.02	0.524	0.064	0.349	3.68	0.45	2.45
1038	IV	III	3	1887	15.53	Male	10.33	0.491	0.07	0.431	5.07	0.72	4.46
1039	IV	III	6	2586	14.65	Female	6.65	0.415	0.054	0.516	2.76	0.36	3.43
1040	IV	IV	4	1778	17.73	Female	7.87	0.539	0.052	0.394	4.24	0.41	3.1
1041	IV	III	9	4041	20.24	Female	9.36	0.296	0.049	0.643	2.77	0.46	6.02
1042	IV	III	7	3467	14.53	Male	7.82	0.431	0.031	0.523	3.37	0.24	4.09
1043	IV	III	5	2503	15.18	Male	9.35	0.519	0.077	0.386	4.85	0.72	3.61
1044	IV	III	3	1761	16.71	Female	6.63	0.544	0.038	0.4	3.61	0.25	2.65
1045	IV	NA/I	4	1646	15.19	Female	7.39	0.505	0.042	0.416	3.73	0.31	3.08
1046	IV	III	5	2107	15.17	Female	6.7	0.606	0.055	0.323	4.06	0.37	2.16
1047	I	III	4	1592	17.53	Male	6.29	0.345	0.052	0.566	2.17	0.33	3.56
1048	IV	NA/I	7	3311	14.74	Male	8.52	0.372	0.092	0.521	3.17	0.78	4.44
1049	IV	III	4	2270	14.83	Male	6.07	0.595	0.074	0.303	3.61	0.45	1.84
1050	IV	III	6	2628	14.04	Female	7.22	0.432	0.082	0.45	3.12	0.59	3.25
1051	IV	III	6	2484	15.27	Male	9.63	0.525	0.062	0.38	5.06	0.6	3.65
1052	IV	III	5	2563	16.86	Female	5.3	0.534	0.089	0.356	2.83	0.47	1.89
1053	IV	III	6	2568	14.68	Male	6.15	0.41	0.085	0.476	2.52	0.52	2.93
1054	III	III	3	2025	19.57	Male	8.37	0.613	0.042	0.325	5.13	0.35	2.72
1055	IV	III	4	2120	14.09	Female	6.68	0.41	0.081	0.485	2.74	0.54	3.24
1056	IV	III	5	2197	14.22	Male	8.25	0.607	0.058	0.29	5.01	0.48	2.39
1057	IV	III	7	2855	15.62	Female	9.42	0.503	0.033	0.445	4.74	0.31	4.19
1058	IV	III	4	2186	15.15	Male	5.67	0.64	0.04	0.3	3.63	0.24	1.71
1059	III	III	8	3190	14.3	Female	8.38	0.313	0.089	0.581	2.62	0.75	4.87
1060	IV	NA/I	4	1646	15.15	Female	4.56	0.496	0.094	0.388	2.26	0.43	1.77
1061	IV	III	4	1814	15.28	Female	6.33	0.55	0.054	0.369	3.48	0.34	2.34
1062	IV	III	3	1905	14.35	Male	9.26	0.479	0.084	0.417	4.44	0.78	3.85
1063	III	III	4	2138	14.33	Male	8.78	0.616	0.064	0.284	5.41	0.56	2.5
1064	IV	III	4	1598	16.34	Male	8.48	0.47	0.1	0.42	4	0.83	3.54
1065	IV	NA/I	4	2036	15.29	Male	11.66	0.31	0.08	0.603	3.62	0.93	7.03
1066	III	III	7	3347	14.98	Male	7.28	0.446	0.055	0.454	3.25	0.4	3.3
1067	III	III	4	1706	16.55	Male	11.58	0.56	0.05	0.371	6.49	0.58	4.28
1068	IV	IV	4	2120	14.41	Male	11.97	0.458	0.055	0.431	5.48	0.66	5.16
1069	IV	NA/I	3	2127	15.07	Female	4.62	0.569	0.084	0.315	2.63	0.39	1.45
1070	III	III	8	3460	15.55	Male	7.17	0.431	0.05	0.463	3.09	0.36	3.32
1071	III	NA/I	5	2629	16.39	Male	5.63	0.538	0.055	0.393	3.03	0.31	2.21
1072	IV	NA/I	4	1610	15.86	Male	6.47	0.609	0.049	0.303	3.94	0.32	1.96
1073	IV	III	8	3598	16.07	Female	7.24	0.414	0.047	0.51	3	0.34	3.69
1074	IV	III	3	1305	13.87	Male	9.31	0.394	0.069	0.493	3.67	0.64	4.59
1075	IV	III	3	1893	14.46	Male	7.16	0.441	0.073	0.443	3.16	0.52	3.17
1076	III	III	7	2687	15.91	Female	8.32	0.456	0.055	0.462	3.79	0.46	3.85
1077	IV	III	7	3191	21.83	Female	7.85	0.357	0.042	0.554	2.8	0.33	4.35
1078	IV	III	5	2251	12.57	Male	5.73	0.45	0.066	0.463	2.58	0.38	2.65
1079	IV	NA/I	5	2179	20.65	Male	7.18	0.39	0.078	0.498	2.8	0.56	3.58
1080	IV	III	4	1928	15.16	Female	5.87	0.537	0.048	0.401	3.15	0.28	2.36
1081	IV	III	6	2508	21.1	Male	9.99	0.191	0.043	0.712	1.91	0.43	7.11
1082	III	III	9	3753	17.68	Male	6.31	0.428	0.048	0.451	2.7	0.3	2.85
1083	IV	III	5	2149	18.61	Male	6.61	0.555	0.059	0.371	3.67	0.39	2.45
1084	IV	IV	4	1496	13.39	Male	7.09	0.504	0.049	0.427	3.57	0.35	3.03
1085	IV	IV	4	2378	18.99	Male	5.43	0.554	0.057	0.356	3.01	0.31	1.93
1086	IV	III	6	2940	13.78	Male	8.56	0.445	0.091	0.432	3.81	0.78	3.7
1087	III	III	7	3503	17.85	Female	8.16	0.442	0.094	0.429	3.61	0.77	3.49
1088	IV	NA/I	4	1544	14.97	Female	9.37	0.443	0.036	0.502	4.15	0.34	4.7
1089	IV	III	10	3974	23.41	Male	7.48	0.388	0.056	0.488	2.9	0.42	3.65
1090	IV	III	6	2622	16.81	Female	6.58	0.427	0.07	0.486	2.81	0.46	3.2
1091	III	III	10	4370	17.86	Male	5.95	0.41	0.05	0.52	2.45	0.28	3.1
1092	I	III	6	2472	16.8	Female	6.26	0.385	0.07	0.511	2.41	0.44	3.2
1093	IV	NA/I	4	1460	15.15	Male	4.83	0.418	0.052	0.516	2.02	0.25	2.49
1094	IV	III	6	3000	13.59	Male	7.96	0.281	0.044	0.643	2.24	0.35	5.12
1095	IV	NA/I	5	2299	15.51	Male	10.16	0.527	0.065	0.391	5.35	0.66	3.98
1096	IV	III	5	1945	17.89	Female	12.1	0.333	0.052	0.606	4.03	0.63	7.33
1097	IV	III	6	2202	13.58	Male	4.6	0.454	0.074	0.454	2.09	0.34	2.09
1098	III	NA/I	5	2539	14.49	Male	6.07	0.506	0.036	0.441	3.07	0.22	2.68
1099	IV	III	3	1647	15.4	Male	9.18	0.592	0.062	0.33	5.43	0.57	3.03
1100	IV	III	4	1670	15.42	Female	7.04	0.499	0.041	0.437	3.51	0.29	3.08
1101	III	III	4	1844	16.07	Male	8.39	0.167	0.097	0.721	1.4	0.81	6.05
1102	IV	III	3	1707	17.28	Male	8.23	0.605	0.056	0.317	4.98	0.46	2.61
1103	IV	NA/I	6	2256	14.2	Male	6.08	0.487	0.044	0.442	2.96	0.27	2.69
1104	III	III	7	3245	16.09	Female	8.49	0.458	0.047	0.465	3.89	0.4	3.94
1105	II	III	7	3227	15.5	Female	4.64	0.509	0.065	0.405	2.36	0.3	1.88
1106	IV	III	5	2497	12.15	Female	6.42	0.643	0.047	0.287	4.13	0.3	1.84
1107	III	NA/I	5	2515	13.72	Female	8.28	0.548	0.062	0.349	4.54	0.51	2.89
1108	III	NA/I	4	2168	14.23	Female	7.9	0.5	0.076	0.41	3.95	0.6	3.24
1109	IV	NA/I	4	1880	17.13	Male	8.87	0.382	0.059	0.521	3.39	0.52	4.63
1110	IV	IV	5	2467	13.66	Male	7.62	0.398	0.043	0.542	3.03	0.33	4.13
1111	IV	IV	9	3417	20.08	Male	10.72	0.397	0.059	0.484	4.26	0.63	5.19
1112	IV	III	4	2390	14.29	Male	7.73	0.396	0.048	0.523	3.06	0.37	4.05
1113	IV	III	4	2048	15.78	Female	7.65	0.641	0.055	0.267	4.9	0.42	2.05
1114	IV	NA/I	5	2821	14.4	Male	9.39	0.317	0.06	0.607	2.98	0.56	5.7
1115	IV	III	3	1263	16.01	Male	9.1	0.415	0.055	0.486	3.78	0.5	4.42
1116	IV	III	4	1976	15.29	Female	8.58	0.381	0.066	0.541	3.27	0.57	4.63
1117	IV	III	5	2203	14.3	Male	5.97	0.481	0.067	0.436	2.87	0.4	2.6
1118	IV	NA/I	4	2018	16.9	Female	5.34	0.52	0.05	0.42	2.78	0.25	2.22
1119	III	III	4	1610	14.79	Female	5.45	0.389	0.075	0.517	2.12	0.41	2.82
1120	IV	III	2	1612	13.65	Female	6.25	0.59	0.05	0.34	3.66	0.34	2.12
1121	III	III	5	2389	16.28	Female	7.12	0.46	0.04	0.49	3.29	0.31	3.47
1122	IV	III	4	2318	13.06	Male	6.79	0.47	0.043	0.456	3.19	0.29	3.1
1123	IV	III	4	1766	16.58	Male	6.65	0.534	0.042	0.394	3.55	0.28	2.62
1124	IV	III	4	2054	14.85	Male	6.05	0.542	0.046	0.386	3.28	0.28	2.33
1125	IV	III	5	2647	15.09	Male	7.3	0.41	0.04	0.53	2.97	0.31	3.88
1126	IV	III	4	1646	13.59	Male	7.92	0.473	0.102	0.378	3.75	0.81	2.99
1127	IV	NA/I	4	2360	14.06	Male	5.74	0.46	0.05	0.47	2.66	0.31	2.67
1128	III	III	4	2198	17.36	Male	8.05	0.55	0.058	0.329	4.43	0.47	2.64
1129	IV	III	7	2699	17.58	Male	6.43	0.43	0.08	0.46	2.74	0.49	2.95
1130	IV	III	6	3036	13.93	Male	6.43	0.599	0.04	0.328	3.85	0.26	2.11
1131	IV	III	5	2401	12.52	Female	8.49	0.41	0.05	0.5	3.49	0.41	4.21
1132	III	III	4	1862	15.35	Female	9.74	0.475	0.06	0.453	4.63	0.58	4.41
1133	IV	III	2	1288	25.46	Male	9.9	0.636	0.076	0.268	6.3	0.75	2.65
1134	IV	NA/I	4	2270	15	Male	7.64	0.542	0.068	0.373	4.14	0.52	2.85
1135	III	III	4	2270	17.6	Male	6.57	0.58	0.04	0.36	3.79	0.28	2.4
1136	IV	III	5	2395	12.64	Male	8.58	0.422	0.048	0.518	3.62	0.41	4.45
1137	III	IV	8	3058	19.23	Female	7.98	0.476	0.044	0.457	3.8	0.35	3.65
1138	IV	NA/I	3	1905	12.7	Female	5.45	0.62	0.06	0.31	3.4	0.31	1.67
1139	IV	III	3	1917	14.24	Male	9.69	0.471	0.051	0.469	4.56	0.49	4.55
1140	III	IV	10	4148	16.68	Female	5.75	0.36	0.08	0.52	2.07	0.48	3.01
1141	III	III	7	3095	13.14	Female	5.59	0.406	0.066	0.493	2.27	0.37	2.75
1142	IV	III	5	2761	21.24	Male	8.03	0.476	0.05	0.464	3.82	0.4	3.73
1143	III	III	4	2240	14.33	Female	5.74	0.514	0.059	0.412	2.95	0.34	2.36
1144	IV	IV	6	2808	18.88	Male	9.64	0.303	0.048	0.633	2.92	0.46	6.1
1145	IV	III	6	2430	14.48	Male	7.56	0.312	0.095	0.539	2.36	0.72	4.07
1146	III	III	6	2964	14.46	Male	8	0.436	0.071	0.441	3.49	0.57	3.52
1147	IV	III	4	2228	16.24	Male	8.84	0.473	0.06	0.446	4.18	0.53	3.94
1148	III	NA/I	3	1959	17.59	Male	7.77	0.44	0.05	0.48	3.39	0.38	3.7
1149	IV	NA/I	4	2126	22.31	Male	9.86	0.611	0.056	0.321	6.02	0.55	3.17
1150	I	III	5	2695	26.23	Male	8.91	0.507	0.066	0.407	4.52	0.59	3.62
1151	IV	IV	6	2814	16.78	Female	10.07	0.633	0.057	0.29	6.37	0.57	2.93
1152	IV	IV	6	2490	16.35	Female	4.8	0.39	0.08	0.51	1.89	0.36	2.44
1153	III	IV	7	3317	16.69	Female	4.53	0.34	0.05	0.57	1.56	0.24	2.59
1154	IV	III	2	1696	14.7	Male	7.03	0.697	0.057	0.228	4.9	0.4	1.6
1155	IV	III	4	2360	22.64	Male	8.82	0.304	0.045	0.639	2.68	0.4	5.63
1156	III	III	4	2438	14.46	Male	5.54	0.54	0.04	0.4	3	0.24	2.2
1157	III	III	5	2293	16.74	Male	4.9	0.64	0.05	0.28	3.14	0.26	1.39
1158	III	III	3	1359	17.23	Female	6.85	0.505	0.063	0.421	3.46	0.43	2.88
1159	I	III	5	1999	14.24	Male	5.37	0.58	0.07	0.31	3.12	0.35	1.66
1160	IV	III	9	3459	16.02	Female	6.16	0.357	0.075	0.522	2.2	0.46	3.22
1161	III	III	6	2292	16.02	Male	6.4	0.419	0.056	0.499	2.68	0.36	3.19
1162	IV	III	5	2311	13.72	Female	6.36	0.64	0.058	0.27	4.07	0.37	1.72
1163	IV	NA/I	3	1605	14.32	Female	9.23	0.546	0.066	0.354	5.04	0.61	3.27
1164	III	IV	6	2424	15.5	Male	9.08	0.482	0.057	0.447	4.38	0.52	4.05
1165	IV	NA/I	3	1491	13.74	Male	10.06	0.63	0.05	0.32	6.32	0.47	3.17
1166	IV	III	10	3860	24.76	Male	8.06	0.367	0.045	0.564	2.96	0.36	4.54
1167	III	III	5	2107	17.66	Female	9.46	0.41	0.04	0.54	3.87	0.35	5.12
1168	III	III	4	2216	14.4	Male	5.05	0.335	0.099	0.552	1.69	0.5	2.79
1169	I	IV	7	2687	10.33	Male	5.04	0.508	0.048	0.432	2.56	0.24	2.18
1170	I	IV	7	3263	14.78	Male	5.16	0.388	0.058	0.517	2	0.3	2.67
1171	III	III	4	1496	16.48	Male	9.13	0.5	0.03	0.43	4.53	0.29	3.89
1172	IV	III	5	2635	15.87	Male	4.81	0.36	0.052	0.553	1.73	0.25	2.66
1173	II	IV	8	3454	18.53	Female	8	0.48	0.055	0.445	3.84	0.44	3.56
1174	III	III	14	5638	30.47	Male	9.38	0.324	0.062	0.593	3.04	0.58	5.56
1175	IV	NA/I	6	2544	15.3	Female	9.11	0.471	0.08	0.42	4.29	0.73	3.82
1176	IV	III	5	2467	17.2	Male	8.59	0.34	0.05	0.59	2.9	0.43	5.11
1177	III	NA/I	5	2113	13.98	Male	6.27	0.625	0.057	0.313	3.92	0.36	1.96
1178	IV	III	6	2832	16.64	Male	8.58	0.315	0.04	0.625	2.7	0.34	5.37
1179	IV	NA/I	4	2360	15.55	Female	10.52	0.506	0.048	0.416	5.32	0.5	4.39
1180	IV	III	5	2149	17.95	Male	6.84	0.436	0.029	0.515	2.98	0.2	3.52
1181	IV	III	6	2886	23.63	Male	6.84	0.46	0.04	0.49	3.15	0.3	3.32
1182	IV	III	4	1784	14.9	Male	7.81	0.586	0.052	0.335	4.58	0.41	2.61
1183	I	III	5	1987	12.83	Male	8.7	0.5	0.054	0.422	4.35	0.47	3.67
1184	II	III	5	2335	18.75	Male	9.26	0.34	0.04	0.6	3.12	0.39	5.58
1185	IV	III	5	2335	14.26	Male	5.24	0.618	0.055	0.302	3.24	0.29	1.58
1186	I	IV	6	2460	20.45	Male	5.78	0.49	0.04	0.45	2.84	0.24	2.62
1187	IV	III	3	1947	15.22	Male	7.37	0.582	0.072	0.307	4.29	0.53	2.26
1188	IV	NA/I	4	1958	15.41	Male	6.3	0.427	0.044	0.516	2.69	0.28	3.25
1189	III	NA/I	5	2167	15.51	Male	5.98	0.753	0.035	0.178	4.5	0.21	1.07
1190	IV	III	4	1790	13.15	Male	8.43	0.478	0.053	0.411	4.03	0.45	3.46
1191	IV	III	5	2575	14.17	Male	11.12	0.357	0.097	0.536	3.97	1.08	5.96
1192	IV	NA/I	4	2228	15.2	Female	7.24	0.18	0.039	0.753	1.3	0.28	5.46
1193	IV	IV	6	2340	15.31	Male	9.35	0.386	0.08	0.521	3.61	0.75	4.87
1194	II	NA/I	9	3591	25.45	Male	9.31	0.392	0.046	0.549	3.65	0.43	5.11
1195	III	III	6	2328	18.05	Male	4.63	0.49	0.056	0.443	2.27	0.26	2.05
1196	I	III	9	3387	22.12	Male	8.44	0.235	0.094	0.625	1.98	0.79	5.28
1197	IV	IV	7	2681	15.68	Male	6.67	0.526	0.06	0.385	3.51	0.4	2.56
1198	IV	NA/I	5	2791	13.5	Male	8.5	0.348	0.045	0.506	2.96	0.38	4.3
1199	IV	III	6	2568	16.96	Male	7.91	0.424	0.071	0.491	3.35	0.56	3.89
1200	IV	IV	9	3903	14.42	Male	6.76	0.519	0.046	0.413	3.51	0.31	2.79
1201	III	III	10	4058	24.23	Male	10.41	0.397	0.053	0.52	4.13	0.55	5.42
1202	I	IV	9	3579	15.62	Female	6.46	0.471	0.048	0.463	3.04	0.31	2.99
1203	I	III	5	2383	15.04	Male	9.07	0.312	0.045	0.57	2.83	0.41	5.17
1204	IV	IV	8	3526	16.84	Male	7.15	0.485	0.074	0.427	3.47	0.53	3.05
1205	IV	NA/I	7	2903	15.56	Female	6.8	0.46	0.05	0.48	3.12	0.35	3.25
1206	III	II	11	4933	25.41	Female	8.99	0.367	0.052	0.546	3.3	0.47	4.91
1207	IV	II	9	4149	21.27	Male	8.86	0.319	0.043	0.617	2.83	0.38	5.46
1208	III	II	9	3795	20.9	Female	6.39	0.358	0.045	0.578	2.29	0.29	3.69
1209	III	II	11	4981	22.68	Male	7.08	0.284	0.051	0.645	2.01	0.36	4.57

## Sheet: Fig. 4g,h
Fig.4g Percentage of naïve CD4+ T cells (%)
										Average
AH	12.12	12.12	6.75	18.72	10.88	19.01	12.27	10.03	20.38	13.5867
TH	24.56	15.3	23.86	27.24	20.72	26.39	17.87	29.35	20.7	22.8878
Fig.4h Percentage of regulatory CD4+ T cells (%)
										Average
AH	4.66	3.83	2.28	3.72	6.18	5.78	6.03	5.2	4.33	4.66778
TH	3.84	1.25	1.49	2.13	3.67	2.71	4.74	2.69	2.67	2.79889

## Sheet: Fig. 5c,d
Fig.5c MFI of P53 (TP53) in naïve CD4+ T cells
										Average
AH	5295	6443	6169	5016	5059	4914	5004	6520	6399	5646.56
TH	3666	3824	3729	4989	4997	4988	5043	5923	4317	4608.44
Fig.5c MFI of CD284 (TLR4) in naïve CD4+ T cells
										Average
AH	1132	1272	782	733	832	828	1245	1300	1270	1043.78
TH	1272	1538	1574	1306	1322	1466	1355	1331	1293	1384.11
Fig.5d MFI of CCL5 in regulatory CD4+ T cells
										Average
AH	3770	3401	1636	1594	1939	1951	1986	3219	3242	2526.44
TH	1626	1535	1581	1603	1967	1887	1895	1494	1641	1692.11
Fig.5d MFI of TNF-α (TNF) in regulatory CD4+ T cells
										Average
AH	3298	1225	1945	2024	1484	1516	1475	2424	2046	1937.44
TH	682	747	790	654	1476	1530	1485	882	743	998.778
Fig.5d MFI of FOXP3 in regulatory CD4+ T cells
										Average
AH	33814	27761	26426	25227	39645	36519	34559	30784	36627	32373.6
TH	35968	34150	48849	46879	47260	47209	33996	46802	48942	43339.4
Fig.5d MFI of FOXP1 in regulatory CD4+ T cells
										Average
AH	47661	45768	49637	48958	57694	48736	46137	50521	49451	49395.9
TH	58101	57896	60392	60356	57857	57012	56471	57906	57501	58165.8

## Sheet: Fig. 5e
Fig.5e Percentage of B cells (%)
							Average
AH	43.3	41.7	42.9	41.7	40.7	45.2	42.5833
TH	40.2	35.5	35.6	37	37.6	40.6	37.75
Fig.5e Percentage of T cells (%)
							Average
AH	33.9	29.9	28.9	30.3	30.9	31.4	30.8833
TH	31.2	32.2	34.3	33.7	32.5	33.5	32.9

## Sheet: Fig. 5f,g
Fig. 5f The concentration of G-CSF, IL-8, MIP-1α, MIP-1β, IL-6, MIF, SCGF-β, IL-16 secreted by B cells (pg/mL)
Sample	Group	Hu.G-CSF	Hu.IL-6	Hu.IL-8	Hu.IL-16	Hu.MIF	Hu.MIP-1alpha	Hu.MIP-1beta	Hu.SCGF-beta
blood-B cells-ctrl-1	blood-B cells-ctrl	0.27	0.16	0.11	7.29	114.38	0.09	2.67	922.84
blood-B cells-ctrl-2	blood-B cells-ctrl	0.28	0.17	0.11	7.01	117.46	0.09	2.48	939.79
blood-B cells-ctrl-3	blood-B cells-ctrl	0.28	0.16	0.11	6.31	118.69	0.09	2.81	941.3
blood-B cells-ctrl-4	blood-B cells-ctrl	0.27	0.16	0.11	7.48	111.93	0.09	2.71	959.74
blood-B cells-ctrl-5	blood-B cells-ctrl	0.25	0.15	0.11	6.77	109.28	0.09	2.53	961.5
blood-B cells-ctrl-6	blood-B cells-ctrl	0.28	0.17	0.1	6.04	99.36	0.09	2.33	955.37
AB ctrl-1	AH-B cells-ctrl	0.71	0.61	0.4	27.43	164.68	0.24	6.06	416.81
AB ctrl-2	AH-B cells-ctrl	0.69	0.59	0.41	26.02	166.66	0.23	3.96	414.69
AB ctrl-3	AH-B cells-ctrl	0.54	0.62	0.38	31.18	175.56	0.25	4.89	397.76
AB ctrl-4	AH-B cells-ctrl	0.8	0.59	0.37	26.52	166.1	0.24	4.73	369.46
AB ctrl-5	AH-B cells-ctrl	0.59	0.61	0.4	24.04	157.17	0.24	5.59	394.29
AB ctrl-6	AH-B cells-ctrl	0.56	0.64	0.38	23.74	161.69	0.22	5.59	412.41
TB ctrl-1	TH-B cells-ctrl	3.45	1.72	0.65	22.67	200.79	0.33	7.62	509.58
TB ctrl-2	TH-B cells-ctrl	3.5	1.72	0.6	23.42	209.43	0.37	6.01	537.99
TB ctrl-3	TH-B cells-ctrl	2.93	1.73	0.69	21.52	207.34	0.35	7.59	549.76
TB ctrl-4	TH-B cells-ctrl	2.04	1.75	0.59	19.33	212.86	0.32	8.38	499.19
TB ctrl-5	TH-B cells-ctrl	2.77	1.85	0.69	22.18	189.3	0.29	6.35	531.86
TB ctrl-6	TH-B cells-ctrl	3.47	1.79	0.61	22.74	215.4	0.32	6.59	517.92
blood-B cells-LPS-1	blood-B cells-LPS	1.26	0.31	0.37	4.57	58.11	0.28	4.03	412.93
blood-B cells-LPS-2	blood-B cells-LPS	1.35	0.31	0.4	4.76	62.16	0.27	3.7	426.76
blood-B cells-LPS-3	blood-B cells-LPS	1.28	0.31	0.35	4.2	58.55	0.27	3.67	408.7
blood-B cells-LPS-4	blood-B cells-LPS	1.36	0.27	0.41	5.46	58.23	0.27	3.52	433.74
blood-B cells-LPS-5	blood-B cells-LPS	1.45	0.28	0.31	4.49	66.95	0.28	3.97	459.61
blood-B cells-LPS-6	blood-B cells-LPS	1.55	0.3	0.36	4.57	68.47	0.26	4.1	410.97
AB LSP-1	AH-B cells-LPS	2.48	0.79	0.58	20.05	89.66	0.56	4.83	118.28
AB LSP-2	AH-B cells-LPS	1.89	0.8	0.5	20.6	73.83	0.58	5.94	116.33
AB LSP-3	AH-B cells-LPS	2.16	0.82	0.41	19.98	88.61	0.5	4.87	115.24
AB LSP-4	AH-B cells-LPS	1.25	0.84	0.53	19.56	87.81	0.6	5.87	100.68
AB LSP-5	AH-B cells-LPS	2.27	0.79	0.54	20.16	93.77	0.53	3.52	111.41
AB LSP-6	AH-B cells-LPS	1.67	0.74	0.55	18.38	113.54	0.54	6.01	90.04
TB LSP-1	TH-B cells-LPS	2.89	2.94	0.75	11.78	105.37	0.69	9.25	188.73
TB LSP-2	TH-B cells-LPS	4.68	2.9	0.74	12.41	111.71	0.63	7.98	201.48
TB LSP-3	TH-B cells-LPS	4.16	2.52	0.71	10.9	123.82	0.76	8.49	167.45
TB LSP-4	TH-B cells-LPS	3.3	2.79	0.72	10.38	107.83	0.68	8.37	178.76
TB LSP-5	TH-B cells-LPS	3.43	2.73	0.88	10.71	113.86	0.65	8.12	174.1
TB LSP-6	TH-B cells-LPS	3.05	3.31	0.89	11.5	120.53	0.64	6.81	160.21
Fig. 5f The concentration of G-CSF, IL-8, MIP-1α, MIP-1β, IL-6, MIF, SCGF-β, IL-16 secreted by T cells (pg/mL)
Sample	Group	Hu.G-CSF	Hu.IL-6	Hu.IL-8	Hu.IL-16	Hu.MIF	Hu.MIP-1alpha	Hu.MIP-1beta	Hu.SCGF-beta
blood-T cells-ctrl-1	blood-T cells-ctrl	0.74	0.02	1.22	5.41	89.41	0.12	2.07	1352.73
blood-T cells-ctrl-2	blood-T cells-ctrl	0.71	0.01	1.47	4.89	79.8	0.13	2.08	1417.02
blood-T cells-ctrl-3	blood-T cells-ctrl	0.58	0.01	1.14	6.58	86.33	0.12	2.11	1212.77
blood-T cells-ctrl-4	blood-T cells-ctrl	0.74	0.01	1.36	6.01	85.5	0.13	1.69	1223.02
blood-T cells-ctrl-5	blood-T cells-ctrl	0.7	0.01	1.44	6.04	96.72	0.11	2.23	1216.21
blood-T cells-ctrl-6	blood-T cells-ctrl	0.75	0.01	1.53	5.49	84.8	0.1	2.05	1161.7
AT ctrl-1	AH-T cells-ctrl	3.78	0.05	7.21	41.94	213.97	0.83	5.4	347.06
AT ctrl-2	AH-T cells-ctrl	4.08	0.05	5.97	41.14	195.33	0.65	5.23	349.07
AT ctrl-3	AH-T cells-ctrl	3.91	0.04	6.78	40.53	202.01	0.7	6.7	344.2
AT ctrl-4	AH-T cells-ctrl	3.57	0.05	6.99	46.94	204.94	0.72	6.14	351.46
AT ctrl-5	AH-T cells-ctrl	3.64	0.05	7.56	43.26	223.27	0.75	5.56	362.46
AT ctrl-6	AH-T cells-ctrl	3.5	0.06	6.12	48.53	208.11	0.68	5.88	341.87
TT ctrl-1	TH-T cells-ctrl	0.96	0.29	5.21	28.12	134.66	0.41	4.83	332.24
TT ctrl-2	TH-T cells-ctrl	1.35	0.32	4.38	31.88	135.11	0.41	5.3	334.09
TT ctrl-3	TH-T cells-ctrl	1.05	0.37	4.46	27.78	138.71	0.38	5.13	310.36
TT ctrl-4	TH-T cells-ctrl	1.02	0.27	4.94	26.26	134.56	0.38	5.1	315.45
TT ctrl-5	TH-T cells-ctrl	1.24	0.39	4.54	25.28	136.54	0.38	4.92	309.78
TT ctrl-6	TH-T cells-ctrl	1.17	0.22	5.05	26.94	141.32	0.4	4.91	329.22
blood-T cells-LPS-1	blood-T cells-LPS	0.91	0.09	5.11	2.57	59.77	0.29	3.74	806.7
blood-T cells-LPS-2	blood-T cells-LPS	0.97	0.1	5.29	2.48	64.87	0.26	4.21	808.18
blood-T cells-LPS-3	blood-T cells-LPS	0.93	0.1	4.93	2.67	60.43	0.26	3.89	833.07
blood-T cells-LPS-4	blood-T cells-LPS	1.04	0.09	5.36	2.81	56.71	0.28	3.77	809.32
blood-T cells-LPS-5	blood-T cells-LPS	0.89	0.09	4.84	2.53	62.7	0.27	3.42	820.68
blood-T cells-LPS-6	blood-T cells-LPS	0.95	0.09	4.81	2.42	63.94	0.27	3.9	816.34
AT LSP-1	AH-T cells-LPS	9.57	0.16	13.68	30.29	145.68	1.25	9.12	271.89
AT LSP-2	AH-T cells-LPS	8.02	0.16	13.8	31.44	165.78	1.44	9.67	276.91
AT LSP-3	AH-T cells-LPS	7.76	0.16	16.58	35.38	153	1.27	8.98	287.73
AT LSP-4	AH-T cells-LPS	8.31	0.17	12.88	35.03	144.23	1.12	8.65	277.34
AT LSP-5	AH-T cells-LPS	8.7	0.17	13.24	31.57	135.84	1.29	7.99	283.58
AT LSP-6	AH-T cells-LPS	7.43	0.16	15.88	25.64	137.16	1.28	8.88	258.66
TT LSP-1	TH-T cells-LPS	1.94	0.99	7.02	23.53	104.68	0.44	6.09	183.98
TT LSP-2	TH-T cells-LPS	2.01	1.01	8.36	25.28	98.18	0.51	6.24	182.41
TT LSP-3	TH-T cells-LPS	1.99	1.03	7.35	21.89	107.35	0.44	5.91	163.56
TT LSP-4	TH-T cells-LPS	2.01	0.99	7.33	23.99	114.64	0.55	4.55	184.29
TT LSP-5	TH-T cells-LPS	1.84	1.01	7.78	23.42	93.67	0.41	6.1	154.49
TT LSP-6	TH-T cells-LPS	2.04	1.03	7.29	25.6	102.99	0.54	6.1	187.91

## Sheet: Fig. 6e,f
Fig. 6e Percentage of cytotoxic CD8+ T cells in different grade of AH (%)
										Average
III	26.63	36.39	35.62	30.68	24.78	23.4	16.41	20.46	23.62	26.4433
IV	11.15	11.44	15.23	17.81	13.59	18.09	10.29	20.07	16.8	14.9411
Fig. 6f Expression level of granzyme A in different grade of AH (ng/mL)
										Average
III	0.5018	0.46	0.3952	0.46	0.3378	0.479	0.4638	0.238	0.2457	0.397922
IV	0.3072	0.399	0.2918	0.3033	0.2803	0.3033	0.3187	0.2918	0.311	0.311822

## Sheet: Sfig. 1b
Supplementary Fig.1b Quantitation of follicular size of different grade of AH (mm)
Age(years)	Grade III																		Grade IV
1																			322.91	293.11	301.53
2	385.63	345.71	381.71	362.66	394.48	360.92	352.87	318.07	375.61	341.43	370.52	327.21	375.34	353.67	413.7	363.3	394.53	366.23	408.77	422.74	356.47	384.53	429.96	334.78	347.89	373.09	457.59	423.64	407.48	391.13	374.47	384.08	371.53	331.96	420.55	418.02
3	461.83	416.41	427.02	447.1	428.19	391.99	412.06	454.38	415.96	442.08	477.09	430.58	425.39	434.46	358.21	442.58	414.79	492.59	478.04	456.74	468.04	436.87	455.92	496.07	397.94	417.93	505.75	451.36	476.7	429.43	423.2	436.71	474.31	498.33	465.15	483.56
4	478.73	597.36	530.23	536.97	482.2	602.27	558.24	510.18	529.31	482.98	490.04	517.41	517.44	428.67	555.26	480.45	545.04	504.55	540.12	564.65	590.06	552.71	582.39	538.74	532.97	554.53	580.75	559.85	568.28	545.81	602.18	468.85	572.05	554.72	552.66	556.42
5	594.33	586.36	598.18	581.99	585.87	587.75	615.11	609.01	632.52	598.42	587.35	622.59	656.78	586.48	638.74	608.78	672.56	600.24	641.59	651.45	631.7	622.54	627.16	647.19	611.85	637.15	609.2	608.89	631.78	610.38	610.98	609.68	582.61	647	639.55	631.41
6	660.66	658.99	632.66	718.63	678.99	690.9	674.37	627.08	647.75	621.3	697.47	689.53	673.51	635.59	636.13	685.41	661.31	650.99	667.81	711.21	690.6	673.59	658.01	650.05	698.23	685.8	661.43	711.56	666.72	759.52	664.95	696.18	691.66	749.35	682.6	683.89
7	732.32	779.99	728.7	702.7	729.62	749.32	711.87	719.79	746.45	808.29	727.14	773.96	736.72	667.24	690.06	744.01	804.17	710.93	775.52	738.01	770.05	751.47	789.96	743.27	732.5	753.92	778.74	798.64	753.5	760.6	821	799.95	786.56	758.73	720.97	770.41
8	708.04	768.11	686.01	672.26	707.53	666.13	713.77	663.34	739.52	673.21	669.47	637.18	719.35	688.37	653.91	719.38	701.17	701.69	706.97	696.54	708.75	744.24	747.94	675.51	708.94	742.54	699.83	706.54	743.26	708	723.58	707.03	714.62	708.92	740.92	766.93
9	672.36	715.47	646.66	652.29	666.72	658.44	661.47	624.69	656.38	661.38	630.77	612.23	676.39	661.37	658.93	638.26	698.73	674.97	800.33	704.57	664.94	735.81	731.84	725.59	620.19	696.64	648.47	681.97	650.06	689.3	663.28	707.31	728.71	701.23	768.04	640.31
10	640.56	599.31	619.41	536.71	558.85	598.87	639.3	608.68	646.97	617.06	657.04	640.86	568.62	576.76	584.14	531.67	518.78	697.83	604.94	603.24	506.3	491.66	660.03	533.85	650.34	708.29	602.28	636.18	709.99	644.76	644.89	596.1	609.51	589.96	583.36	707.92
11	573.57	581.38	634.84	634.97	565.9	588.36	571.49	531.07	523	599.41	548.95	643.2	575.86	525.09	571.62	570.85	615.4	573.54	596.84	606.07	620.16	584.71	575.73	584.43	588.33	611.2	586.51	626.18	591.11	584.32	593.67	638.56	597.52	624.41	597.02	583.69
12	579.62	597.45	570.28	562.86	549.82	532.01	597.02	566	532.44	580.06	525.81	557.91	531.3	546.63	546.58	557.8	519.92	540.51	598.55	593.22	575.06	627.22	568.16	602.51	573.31	608.83	582.06	541.14	594.3	585.87	609.87	607.68	575.17	575.05	535.51	573.45
13	571.37	553.34	565.84	501.95	549.2	512.84	546.88	503.07	501.81	517.27	548.83	504.7	519.38	524.39	603.86	524.12	555.3	523.81	624.74	618.13	518.18	541.37	617.84	559.74	549.42	619.76	629.14	578.36	617.25	573.25	592.27	584.96	583.91	533.74	642.39	529.14
14	506.04	495.1	513.52	488.15	472.16	557.01	523.8	517.71	539.79	551.92	551.84	497.3	515.04	524.98	529.69	608.08	531.23	544.13
15	441.98	484.25	452.36	470.43	477.11	485.21	479.56	419.42	436.36	494.14	448.26	423.15	427.78	480.16	455.6	497.19	474.97	460.36

## Sheet: Sfig. 2b
Supplementary Fig.2b Quantitation of follicular size of different grade of AH (mm)
III	544.06	530.52	506.83	469.8	548.28	498.41	533.63	494.84	519.07	432.67	450.19	427.11	548.39	545.7	510.59	571.3	527.03	575.31	505.19	481.64	501.27	498.05	515.47	521.58
IV	532.67	518.49	492.29	465.3	513.81	572.42	580.81	511.02	581.42	573.37	558.91	558.01	573.34	567.35	593.25	535.19	581.27	562.49	573.02	551.36	487.17	538.15	586.31	533.09	545.41	609.61	621.15	572.83	587.15	568	678.85	541.45	579.6	625.97	534.51	540.27	508	558.44	567.45	571.35	439.95	539.64	514.12	490.9	529.6	610.66	582.55	522.31
Supplementary Fig.2b Quantitation of follicular size of different grade of TH (mm)
II	621.66	494.07	599.84	598.1	593.68	606.42	570.96	551.57	582.02	564.56	597.32	534.91	532.41	557.1	532.82	586.3	554.6	566.66	585	553.3	626.58	592.22	618.08	599.51	607.22	539.5	596.95	607.99	532.96	638.44	717.79	619.16	547.76	598.42	604.86	549.18	537.68	562.44	554.91	533.74	561.45	548.17	572.56	600.55	608.33	439.15	532.37	531.68	494.65
III	601.71	611.38	593.88	631.91	607.24	602.78
[truncated: 17 more columns]

## Sheet: Sfig. 4c
Supplementary Fig.4c Fluorescence area of MS4A1, CD3E, IGHG1, LYZ, PLD4, KRT18 and S100A9 (%)
	AH												TH
MS4A1	56.8768	63.6496	48.2989	59.9817	59.1846	61.5851	57.3623	63.86	56.0226	69.6917	60.9334	56.9446	59.3476	52.3797	55.1778	54.3631	58.743	56.4112	56.4791	54.7629	59.733	55.4445	56.9812	51.5948
CD3E	45.1408	49.5866	49.9539	45.7358	46.511	45.4601	44.9511	42.5228	54.2299	42.3449	62.2006	47.3241	70.211	57.7178	65.573	61.4588	60.7904	69.1258	62.3417	65.8199	56.5463	74.305	67.8909	77.2339
IGHG1	14.6912	9.91223	7.47989	9.18631	10.64	7.98704	16.8006	10.1639	7.83871	10.5089	7.19667	4.45979	11.051	14.0778	14.2405	12.4553	11.4664	10.9016	16.2832	10.5949	20.9509	17.8844	18.3677	12.8871
LYZ	6.58432	5.46906	3.90646	2.75834	6.94618	5.5459	5.76035	5.63045	3.80957	6.67315	5.73375	3.31425	3.88891	1.92347	2.95544	2.66456	2.9013	3.54169	3.71909	5.18358	4.28022	3.8765	5.19126	3.7322
PLD4	5.54343	16.1077	15.4675	12.5351	23.2147	11.1381	16.6742	7.40955	11.2321	14.4435	17.7705	14.2706	5.78963	18.439	7.61427	14.7862	17.7932	8.67265	8.5291	21.3179	20.9002	11.9344	12.9096	5.77281
KRT18	11.0246	13.6673	11.6204	11.6534	10.0311	9.65828	13.3187	8.18312	14.2548	6.96652	10.0678	11.7194	7.40725	9.67851	6.78446	6.73058	8.43918	8.7356	9.67631	9.37289	8.55629	8.17214	4.63524	8.67336
S100A9	2.98998	5.46892	2.93909	1.35069	0.834477	3.04967	0.0184663	2.40021	3.84315	2.36259	0.960033	1.06742	3.17866	6.41734	4.85585	2.21722	3.91357	5.35119	2.67008	1.52472	10.5339	5.66758	2.98352	1.58729

## Sheet: Sfig. 4h
Supplementary Fig.4h Cytokine expression in peripheral blood serum (Zscore)
	GRO/KC	IFN-γ	IL-1α	IL-1β	IL-6	IL-7	IL-12p70	IL-17A	IL-18	MCP-1	MIP-1α	RANTES	TNF-α	VEGF
Control	-2.3813	-1.50462	-2.43124	-2.50405	-1.6081	-2.45491	-1.00377	-1.23944	-0.855981	-2.43042	-2.19297	-1.75665	-1.47007	-2.33786
Model	2.3813	1.50462	2.43124	2.50405	1.60809	2.45492	1.00377	1.23944	0.855983	2.43042	2.19298	1.75665	1.47005	2.33786
Supplementary Fig.4h Cytokine expression in nasal lavage fluid (Zscore)
	GRO/KC	IFN-γ	IL-1α	IL-1β	IL-6	IL-7	IL-12p70	IL-17A	IL-18	MCP-1	MIP-1α	RANTES	TNF-α	VEGF
Control	-1.84694	-1.90458	-1.89479	-1.73809	-1.22475	-0.832447	-2.03787	-1.48595	-1.52457	-1.7753	-1.27802	-0.55224	-1.23673	-1.61088
Model	1.84693	1.90458	2.29479	2.01809	1.22474	0.832444	2.03788	1.48596	1.52457	1.7753	1.27802	0.552258	1.23673	1.61088

[truncated: 5 more sheets: Sfig. 4i, Sfig. 4k, Sfig. 5a,7a, Sfig. 9a,b, Sfig. 10d]
